# Supplementary material for: Experimental and Modeling Evaluation of Dimethoxymethane as an Additive for High-Pressure Acetylene Oxidation
Source: J Phys Chem A. 2022 Sep 1;126(36):6253–63. doi: 10.1021/acs.jpca.2c03130 (PMC9483988; doi:10.1021/acs.jpca.2c03130)
Supplement: Supplementary file 1 — jp2c03130_si_001.txt [file jp2c03130_si_001.txt]

!
!******************************************************************************************
!****** EXPERIMENTAL AND MODELING EVALUATION OF DIMETHOXYMETHANE AS AN ADDITIVE FOR  ******
!******                         HIGH-PRESSURE ACETYLENE OXIDATION                    ******
!******                                                                              ******
!******                 L. Marrod�n, �. Millera, R. Bilbao, M.U. Alzueta*            ******
!******************************************************************************************
!
!
ELEMENTS
    O  H  C  N  AR
 END  
!
 SPECIES
!***inert***    
AR N2
!    
!***H2***    
H O OH H2 O2 HO2 H2O H2O2
!
!***CO/CO2***
CO CO2
!
!***CH2O***
CH2O HCO HCOO 
!
!***CH4***
CH3 CH4 CH2 CH2(S) CH C
CH3O CH2OH          
!
!***C2***
C2 C2H2 C2H C2H3 C2H4 C2H5 C2H6
CH2CO HCCO C2O 
CH2HCO C2H2OH  CH3HCO CH3CO HCCOH
C2H5CHO C2H5CO
CHCHO H2CC CH2CHOO CH2CHO
!
!
!***C3***
C3H2 C3H4 H2CCCH
!
!***C4***
C4H2
!
!***H/N/O***
!      
NO NO2 NO3 N2O HNO HON HONO HNO2 H2NO HNOH HONO2
NH3 NH2 NH N 
N2H4 N2H3 N2H2 H2NN NNH
CH3ONO CH3ONO2
!
!***cyanides***
!    
HCN HNC CN HNCO HOCN HCNO NCO H2CN HCNH CH3CN CH2CN NCCN NCN
C2N2    
!
!***DME***
!
CH3OCH3 CH3OCH2 CH3O2
CH3OCH2O2H O2CH2OCH2O2H HO2CH2OCHO  
CH3OCH2O CH3OCH2O2 CH2OCH2O2H CH3OCH2OH CH3OOH 
CH3NO CH3NO2 H2CNO2
!
!***Ethanol***
!
C2H5OH C2H4OH CH3CHOH CH3CH2O 
!
!***Methanol***
CH3OH
!
!***Methyl formate***
!
CH3OCHO CH2OCHO CH3OCO 
HCOOH CH3CO2CH3 CH3OCOO2H OCH2O2H OCH2OCO   
CH3CH2OCHO OCH2OCHO OOCH2OCHO CH2OOH 
CH3OCOO CH3OCOOO HOOCH2OCO CH2OCOOOH 
OCHOCOOOH OOCH2OCOOOH HOOCH2OCOOO CHOOCO
!
!***DMM***
CH3OCH2OCH3 CH3OCH2OCH2 CH3OCHOCH3
CH3O2H
CH3OCH2O2
CH3OCH2OCH2O2
CH3OCHOCH2O2H
CH3OCOOHOCH3
CH2OCOOH2OCH3
CH3OCOOH2OCH2O2
HOOCH2OCOOCH3
OCH2OCOOCH3
HOCOOCH3
C3H7O4r_2
C3H7O6r
C3H7O6r_6
C3H7O6r_7
C3H6O3_1
C3H6O3_2 
! 
!
!***Glyoxal***
OCHCHO HOCH(OO)CHO HOCH(OOH)CHO OCHCO HOCHO
!
!Acid formic
HOCH2OCO  HOCH2O HOCHO OCHO HOCHOH  HOCO 
!
!
! 
END
!
THERMO
   300.00   1000.00   5000.00
C2H4              121286C   2H   4          G  0300.00   5000.00  1000.00     1
 0.03528418E+02 0.11485185E-01-0.04418385E-04 0.07844600E-08-0.05266848E-12    2
 0.04428288E+05 0.02230389E+02-0.08614880E+01 0.02796162E+00-0.03388677E-03    3
 0.02785152E-06-0.09737879E-10 0.05573046E+05 0.02421148E+03                   4
CO                121286C   1O   1          G  0300.00   5000.00  1000.00     1
 0.03025078E+02 0.14426885E-02-0.05630827E-05 0.10185813E-09-0.06910951E-13    2
-0.14268350E+05 0.06108217E+02 0.03262451E+02 0.15119409E-02-0.03881755E-04    3
 0.05581944E-07-0.02474951E-10-0.14310539E+05 0.04848897E+02                   4
CO2               121286C   1O   2          G  0300.00   5000.00  1000.00     1
 0.04453623E+02 0.03140168E-01-0.12784105E-05 0.02393996E-08-0.16690333E-13    2
-0.04896696E+06-0.09553959E+01 0.02275724E+02 0.09922072E-01-0.10409113E-04    3
 0.06866686E-07-0.02117280E-10-0.04837314E+06 0.10188488E+02                   4
CH4               121286C   1H   4          G  0300.00   5000.00  1000.00     1
 0.01683478E+02 0.10237236E-01-0.03875128E-04 0.06785585E-08-0.04503423E-12    2
-0.10080787E+05 0.09623395E+02 0.07787415E+01 0.01747668E+00-0.02783409E-03    3
 0.03049708E-06-0.12239307E-10-0.09825229E+05 0.13722195E+02                   4
CH2O              121286C   1H   2O   1     G  0300.00   5000.00  1000.00     1
 0.02995606E+02 0.06681321E-01-0.02628954E-04 0.04737153E-08-0.03212517E-12    2
-0.15320369E+05 0.06912572E+02 0.16527311E+01 0.12631439E-01-0.01888168E-03    3
 0.02050031E-06-0.08413237E-10-0.14865404E+05 0.13784820E+02                   4
H                 120186H   1               G  0300.00   5000.00  1000.00     1
 0.02500000E+02 0.00000000E+00 0.00000000E+00 0.00000000E+00 0.00000000E+00    2
 0.02547162E+06-0.04601176E+01 0.02500000E+02 0.00000000E+00 0.00000000E+00    3
 0.00000000E+00 0.00000000E+00 0.02547162E+06-0.04601176E+01                   4
H2                121286H   2               G  0300.00   5000.00  1000.00     1
 0.02991423E+02 0.07000644E-02-0.05633828E-06-0.09231578E-10 0.15827519E-14    2
-0.08350340E+04-0.13551101E+01 0.03298124E+02 0.08249441E-02-0.08143015E-05    3
-0.09475434E-09 0.04134872E-11-0.10125209E+04-0.03294094E+02                   4
C                 121086C   1               G  0300.00   5000.00  1000.00     1
 0.02602087E+02-0.01787081E-02 0.09087041E-06-0.11499333E-10 0.03310844E-14    2
 0.08542154E+06 0.04195177E+02 0.02498584E+02 0.08085776E-03-0.02697697E-05    3
 0.03040729E-08-0.11066518E-12 0.08545878E+06 0.04753459E+02                   4
CH                121286C   1H   1          G  0300.00   5000.00  1000.00     1
 0.02196223E+02 0.02340381E-01-0.07058201E-05 0.09007582E-09-0.03855040E-13    2
 0.07086723E+06 0.09178373E+02 0.03200202E+02 0.02072875E-01-0.05134431E-04    3
 0.05733890E-07-0.01955533E-10 0.07045259E+06 0.03331587E+02                   4
CH2(S)             83194H   2C   1    0    0G   300.000  4000.000 1400.00    0 1
 0.40752106E+01 0.15779120E-02-0.10806129E-06-0.84592437E-10 0.14033284E-13    2
 0.50007492E+05-0.15480316E+01 0.35932946E+01 0.13151238E-02 0.30756846E-06    3
 0.42637904E-09-0.34178712E-12 0.50451547E+05 0.17780241E+01                   4
CH2                83194H   2C   1    0    0G   300.000  4000.000 1400.00    0 1
 0.39737520E+01 0.16097502E-02-0.10785119E-06-0.86399922E-10 0.14301196E-13    2
 0.45608973E+05 0.75549729E-01 0.36872995E+01 0.15066403E-02 0.69679857E-07    3
 0.23537297E-09-0.19397147E-12 0.45863672E+05 0.20267601E+01                   4
CH3               121286C   1H   3          G  0300.00   5000.00  1000.00     1
 0.02844051E+02 0.06137974E-01-0.02230345E-04 0.03785161E-08-0.02452159E-12    2
 0.16437809E+05 0.05452697E+02 0.02430442E+02 0.11124099E-01-0.01680220E-03    3
 0.16218288E-07-0.05864952E-10 0.16423781E+05 0.06789794E+02                   4
O                 120186O   1               G  0300.00   5000.00  1000.00     1
 0.02542059E+02-0.02755061E-03-0.03102803E-07 0.04551067E-10-0.04368051E-14    2
 0.02923080E+06 0.04920308E+02 0.02946428E+02-0.16381665E-02 0.02421031E-04    3
-0.16028431E-08 0.03890696E-11 0.02914764E+06 0.02963995E+02                   4
CH4               121286C   1H   4          G  0300.00   5000.00  1000.00     1
 0.01683478E+02 0.10237236E-01-0.03875128E-04 0.06785585E-08-0.04503423E-12    2
-0.10080787E+05 0.09623395E+02 0.07787415E+01 0.01747668E+00-0.02783409E-03    3
 0.03049708E-06-0.12239307E-10-0.09825229E+05 0.13722195E+02                   4
OH                121286O   1H   1          G  0300.00   5000.00  1000.00     1
 0.02882730E+02 0.10139743E-02-0.02276877E-05 0.02174683E-09-0.05126305E-14    2
 0.03886888E+05 0.05595712E+02 0.03637266E+02 0.01850910E-02-0.16761646E-05    3
 0.02387202E-07-0.08431442E-11 0.03606781E+05 0.13588605E+01                   4
H2O                20387H   2O   1          G  0300.00   5000.00  1000.00     1
 0.02672145E+02 0.03056293E-01-0.08730260E-05 0.12009964E-09-0.06391618E-13    2
-0.02989921E+06 0.06862817E+02 0.03386842E+02 0.03474982E-01-0.06354696E-04    3
 0.06968581E-07-0.02506588E-10-0.03020811E+06 0.02590232E+02                   4
C2                121286C   2               G  0300.00   5000.00  1000.00     1
 0.04135978E+02 0.06531618E-03 0.01837099E-05-0.05295085E-09 0.04712137E-13    2
 0.09967272E+06 0.07472923E+01 0.06996045E+02-0.07400601E-01 0.03234703E-04    3
 0.04802535E-07-0.03295917E-10 0.09897487E+06-0.13862268E+02                   4
C2H                83194H   1C   2    0    0G   300.000  4000.000 1400.00    0 1
 0.52086663E+01 0.12875765E-02-0.10398387E-06-0.67526325E-10 0.11751871E-13    2
 0.64697773E+05-0.53721781E+01 0.39396334E+01 0.32114412E-02-0.39412765E-06    3
-0.74782530E-09 0.27493521E-12 0.65224684E+05 0.17814000E+01                   4
C2H2              121386C   2H   2          G  0300.00   5000.00  1000.00     1
 0.04436770E+02 0.05376039E-01-0.01912816E-04 0.03286379E-08-0.02156709E-12    2
 0.02566766E+06-0.02800338E+02 0.02013562E+02 0.15190446E-01-0.16163189E-04    3
 0.09078992E-07-0.01912746E-10 0.02612444E+06 0.08805378E+02                   4
C2H3               83194H   3C   2    0    0G   300.000  4000.000 1400.00    0 1
 0.71861677E+01 0.34552682E-02-0.29435373E-06-0.20681942E-09 0.36797774E-13    2
 0.32229627E+05-0.15977573E+02 0.24955740E+01 0.10269993E-01-0.10226917E-05    3
-0.27594382E-08 0.96919825E-12 0.34232813E+05 0.10614626E+02                   4
CO                121286C   1O   1          G  0300.00   5000.00  1000.00     1
 0.03025078E+02 0.14426885E-02-0.05630827E-05 0.10185813E-09-0.06910951E-13    2
-0.14268350E+05 0.06108217E+02 0.03262451E+02 0.15119409E-02-0.03881755E-04    3
 0.05581944E-07-0.02474951E-10-0.14310539E+05 0.04848897E+02                   4
C2H4              121286C   2H   4          G  0300.00   5000.00  1000.00     1
 0.03528418E+02 0.11485185E-01-0.04418385E-04 0.07844600E-08-0.05266848E-12    2
 0.04428288E+05 0.02230389E+02-0.08614880E+01 0.02796162E+00-0.03388677E-03    3
 0.02785152E-06-0.09737879E-10 0.05573046E+05 0.02421148E+03                   4
HCO               121286H   1C   1O   1     G  0300.00   5000.00  1000.00     1
 0.03557271E+02 0.03345572E-01-0.13350060E-05 0.02470572E-08-0.01713850E-12    2
 0.03916324E+05 0.05552299E+02 0.02898329E+02 0.06199146E-01-0.09623084E-04    3
 0.10898249E-07-0.04574885E-10 0.04159922E+05 0.08983614E+02                   4
N2                121286N   2               G  0300.00   5000.00  1000.00     1
 0.02926640E+02 0.14879768E-02-0.05684760E-05 0.10097038E-09-0.06753351E-13    2
-0.09227977E+04 0.05980528E+02 0.03298677E+02 0.14082404E-02-0.03963222E-04    3
 0.05641515E-07-0.02444854E-10-0.10208999E+04 0.03950372E+02                   4
C2H5               83194H   5C   2    0    0G   300.000  4000.000 1400.00    0 1
 0.87349157E+01 0.54537677E-02-0.37647177E-06-0.31297920E-09 0.52844000E-13    2
 0.10265269E+05-0.23104086E+02 0.24398923E+01 0.13747212E-01-0.85500653E-06    3
-0.31469924E-08 0.93754355E-12 0.13158588E+05 0.13099146E+02                   4
CH2O              121286C   1H   2O   1     G  0300.00   5000.00  1000.00     1
 0.02995606E+02 0.06681321E-01-0.02628954E-04 0.04737153E-08-0.03212517E-12    2
-0.15320369E+05 0.06912572E+02 0.16527311E+01 0.12631439E-01-0.01888168E-03    3
 0.02050031E-06-0.08413237E-10-0.14865404E+05 0.13784820E+02                   4
C2H6              121686C   2H   6          G  0300.00   4000.00  1000.00     1
 0.04825938E+02 0.13840429E-01-0.04557258E-04 0.06724967E-08-0.03598161E-12    2
-0.12717793E+05-0.05239506E+02 0.14625388E+01 0.15494667E-01 0.05780507E-04    3
-0.12578319E-07 0.04586267E-10-0.11239176E+05 0.14432295E+02                   4
CH2OH             120186H   3C   1O   1     G  0250.00   4000.00  1000.00     1
 0.06327520E+02 0.03608270E-01-0.03201547E-05-0.01938750E-08 0.03509704E-12    2
-0.04474509E+05-0.08329365E+02 0.02862628E+02 0.10015273E-01-0.05285435E-05    3
-0.05138539E-07 0.02246041E-10-0.03349678E+05 0.10397938E+02                   4
CH3O              121686C   1H   3O   1     G  0300.00   3000.00  1000.00     1
 0.03770799E+02 0.07871497E-01-0.02656384E-04 0.03944431E-08-0.02112616E-12    2
 0.12783252E+03 0.02929575E+02 0.02106204E+02 0.07216595E-01 0.05338472E-04    3
-0.07377636E-07 0.02075610E-10 0.09786011E+04 0.13152177E+02                   4
O2                121386O   2               G  0300.00   5000.00  1000.00     1
 0.03697578E+02 0.06135197E-02-0.12588420E-06 0.01775281E-09-0.11364354E-14    2
-0.12339301E+04 0.03189165E+02 0.03212936E+02 0.11274864E-02-0.05756150E-05    3
 0.13138773E-08-0.08768554E-11-0.10052490E+04 0.06034737E+02                   4
CH3OH             121686C   1H   4O   1     G  0300.00   5000.00  1000.00     1
 0.04029061E+02 0.09376593E-01-0.03050254E-04 0.04358793E-08-0.02224723E-12    2
-0.02615791E+06 0.02378195E+02 0.02660115E+02 0.07341508E-01 0.07170050E-04    3
-0.08793194E-07 0.02390570E-10-0.02535348E+06 0.11232631E+02                   4
HO2                20387H   1O   2          G  0300.00   5000.00  1000.00     1
 0.04072191E+02 0.02131296E-01-0.05308145E-05 0.06112269E-09-0.02841164E-13    2
-0.15797270E+03 0.03476029E+02 0.02979963E+02 0.04996697E-01-0.03790997E-04    3
 0.02354192E-07-0.08089024E-11 0.01762273E+04 0.09222724E+02                   4
H2O2              120186H   2O   2          G  0300.00   5000.00  1000.00     1
 0.04573167E+02 0.04336136E-01-0.14746888E-05 0.02348903E-08-0.14316536E-13    2
-0.01800696E+06 0.05011369E+01 0.03388753E+02 0.06569226E-01-0.14850125E-06    3
-0.04625805E-07 0.02471514E-10-0.01766314E+06 0.06785363E+02                   4
C3H2              102193H   2C   3          G  0150.00   4000.00  1000.00     1
 0.07670981E+02 0.02748749E-01-0.04370942E-05-0.06455599E-09 0.16638874E-13    2
 0.06259722E+06-0.12368903E+02 0.03166713E+02 0.02482571E+00-0.04591637E-03    3
 0.04268019E-06-0.14821524E-10 0.06350421E+06 0.08869446E+02                   4
H2CCCH            032599C   3H   3          G  0300.00   4000.00  1000.00     1
 0.08831047E+02 0.04357194E-01-0.04109066E-05-0.02368723E-08 0.04376520E-12    2
 0.39983875E+05-0.22559194E+02 0.04754199E+02 0.11080277E-01 0.02793323E-05    3
-0.05479212E-07 0.01949629E-10 0.41398515E+05-1.94548824E-01                   4
AR                120186AR  1               G  0300.00   5000.00  1000.00     1
 0.02500000E+02 0.00000000E+00 0.00000000E+00 0.00000000E+00 0.00000000E+00    2
-0.07453750E+04 0.04366000E+02 0.02500000E+02 0.00000000E+00 0.00000000E+00    3
 0.00000000E+00 0.00000000E+00-0.07453750E+04 0.04366000E+02                   4
C2O               121286C   2O   1          G  0300.00   5000.00  1000.00     1
 0.04849809E+02 0.02947585E-01-0.10907286E-05 0.01792562E-08-0.11157585E-13    2
 0.03282055E+06-0.06453225E+01 0.03368850E+02 0.08241803E-01-0.08765145E-04    3
 0.05569262E-07-0.15400086E-11 0.03317081E+06 0.06713314E+02                   4
C3H4              101993H   4C   3          G  0300.00   4000.00  1400.00     1
 0.09776256E+02 0.05302137E-01-0.03701117E-05-0.03026385E-08 0.05089581E-12    2
 0.01954972E+06-0.03077061E+03 0.02539830E+02 0.16334371E-01-0.01764950E-04    3
-0.04647365E-07 0.01729130E-10 0.02251242E+06 0.09935702E+02                   4
C3H4P             101993H   4C   3          G  0300.00   4000.00  1400.00     1
 0.09768102E+02 0.05219151E-01-0.03753140E-05-0.02992191E-08 0.05107878E-12    2
 0.01860277E+06-0.03020678E+03 0.03029730E+02 0.14989613E-01-0.13985000E-05    3
-0.03969619E-07 0.13882165E-11 0.02148408E+06 0.08004594E+02                   4
HCCO               32387H   1C   2O   1     G  0300.00   4000.00  1000.00     1
 0.06758073E+02 0.02000400E-01-0.02027607E-05-0.10411318E-09 0.01965164E-12    2
 0.01901513E+06-0.09071262E+02 0.05047965E+02 0.04453478E-01 0.02268282E-05    3
-0.14820945E-08 0.02250741E-11 0.01965891E+06 0.04818439E+01                   4
CH2CHCH2           82489C   3H   5          G  0300.00   4000.00  1000.00     1
 0.09651539E+02 0.08075596E-01-0.07965424E-05-0.04650696E-08 0.08603281E-12    2
 0.15300955E+05-0.02686773E+03 0.02276486E+02 0.01985564E+00 0.11238421E-05    3
-0.10145757E-07 0.03441342E-10 0.01789496E+06 0.13725151E+02                   4
CH3CCH2            82489C   3H   5          G  0300.00   4000.00  1000.00     1
 0.09101018E+02 0.07964167E-01-0.07884945E-05-0.04562036E-08 0.08529212E-12    2
 0.02670680E+06-0.02150559E+03 0.03385811E+02 0.14045337E-01 0.03204127E-04    3
-0.03824120E-07-0.09053742E-11 0.02909066E+06 0.11266487E+02                   4
CH3CHCH            82489C   3H   5          G  0300.00   4000.00  1000.00     1
 0.09209764E+02 0.07871412E-01-0.07724522E-05-0.04497357E-08 0.08377272E-12    2
 0.02853967E+06-0.02232369E+03 0.03161863E+02 0.15180997E-01 0.02722659E-04    3
-0.05177112E-07 0.05435286E-12 0.03095547E+06 0.11979733E+02                   4
CH2CO             121686C   2H   2O   1     G  0300.00   5000.00  1000.00     1
 0.06038817E+02 0.05804840E-01-0.01920953E-04 0.02794484E-08-0.14588676E-13    2
-0.08583402E+05-0.07657581E+02 0.02974970E+02 0.12118712E-01-0.02345045E-04    3
-0.06466685E-07 0.03905649E-10-0.07632636E+05 0.08673553E+02                   4
HCCOH              32387H   2C   2O   1     G  0300.00   4000.00  1000.00     1
 0.07328324E+02 0.03336416E-01-0.03024705E-05-0.01781106E-08 0.03245168E-12    2
 0.07598258E+05-0.14012140E+02 0.03899465E+02 0.09701075E-01-0.03119309E-05    3
-0.05537732E-07 0.02465732E-10 0.08701190E+05 0.04491874E+02                   4
C3H6              120186C   3H   6          G  0300.00   5000.00  1000.00     1
 0.06732257E+02 0.14908336E-01-0.04949899E-04 0.07212022E-08-0.03766204E-12    2
-0.09235703E+04-0.13313348E+02 0.14933071E+01 0.02092517E+00 0.04486794E-04    3
-0.16689121E-07 0.07158146E-10 0.10748264E+04 0.16145340E+02                   4
C2H2OH HCCO TRAN  121196H   3C   2O   1    0G   300.000  3000.000 1000.00    0 1
 0.57206843E+01 0.10704185E-01-0.50358494E-05 0.11324499E-08-0.10086621E-12    2
 0.12849424E+05-0.47081776E+01 0.81498282E-01 0.31640644E-01-0.34085361E-04    3
 0.18978838E-07-0.41950165E-11 0.14060783E+05 0.22908977E+02                   4
CH2HCO            110393O   1H   3C   2     G  0300.00   5000.00  1000.00     1
 0.05975670E+02 0.08130591E-01-0.02743624E-04 0.04070304E-08-0.02176017E-12    2
 0.04903218E+04-0.05045251E+02 0.03409062E+02 0.10738574E-01 0.01891492E-04    3
-0.07158583E-07 0.02867385E-10 0.15214766E+04 0.09558290E+02                   4
CH3CO             120186C   2H   3O   1     G  0300.00   5000.00  1000.00     1
 0.05612279E+02 0.08449886E-01-0.02854147E-04 0.04238376E-08-0.02268403E-12    2
-0.05187863E+05-0.03274949E+02 0.03125278E+02 0.09778220E-01 0.04521448E-04    3
-0.09009462E-07 0.03193717E-10-0.04108507E+05 0.11228854E+02                   4
CO2               121286C   1O   2          G  0300.00   5000.00  1000.00     1
 0.04453623E+02 0.03140168E-01-0.12784105E-05 0.02393996E-08-0.16690333E-13    2
-0.04896696E+06-0.09553959E+01 0.02275724E+02 0.09922072E-01-0.10409113E-04    3
 0.06866686E-07-0.02117280E-10-0.04837314E+06 0.10188488E+02                   4
CH3HCO            120186C   2O   1H   4     G  0300.00   5000.00  1000.00     1
 0.05868650E+02 0.10794241E-01-0.03645530E-04 0.05412912E-08-0.02896844E-12    2
-0.02264568E+06-0.06012946E+02 0.02505695E+02 0.13369907E-01 0.04671953E-04    3
-0.11281401E-07 0.04263566E-10-0.02124588E+06 0.13350887E+02                   4
CH3O2             BUR95 H   3C   1O   2    0G   200.000  6000.000  1000.000  0 1
 0.66812963E 01 0.80057271E-02-0.27188507E-05 0.40631365E-09-0.21927725E-13    2
 0.52621851E 03-0.99423847E 01 0.20986490E 01 0.15786357E-01 0.75683261E-07    3
-0.11274587E-07 0.56665133E-11 0.20695879E 04 0.15007068E 02 0.33715510E+04    4
CH3OOH            BUR95 H   4C   1O   2   00G   200.000  6000.000  1000.000    1
 0.61600316E+01 0.10239957E-01-0.36101507E-05 0.57550301E-09-0.34178147E-13    2
-0.17654526E+05-0.61911544E+01 0.49652507E+01 0.92343510E-03 0.34455956E-04    3
-0.44469600E-07 0.17456120E-10-0.16726970E+05 0.29880275E+01-0.14980760E+05    4
C4H               121686C   4H   1          G  0300.00   5000.00  1000.00     1
 0.06242882E+02 0.06193682E-01-0.02085931E-04 0.03082203E-08-0.16364826E-13    2
 0.07568019E+06-0.07210806E+02 0.05023247E+02 0.07092375E-01-0.06073762E-07    3
-0.02275752E-07 0.08086994E-11 0.07623812E+06-0.06942594E+00                   4
C4H2              121686C   4H   2          G  0300.00   5000.00  1000.00     1
 0.09031407E+02 0.06047252E-01-0.01948788E-04 0.02754863E-08-0.13856080E-13    2
 0.05294735E+06-0.02385067E+03 0.04005191E+02 0.01981000E+00-0.09865877E-04    3
-0.06635158E-07 0.06077413E-10 0.05424065E+06 0.01845736E+02                   4
H2CCCCH            82489C   4H   3          G  0300.00   4000.00  1000.00     1
 0.11314095E+02 0.05014414E-01-0.05350444E-05-0.02825309E-08 0.05403279E-12    2
 0.05181211E+06-0.03062434E+03 0.06545799E+02 0.12424768E-01 0.05603226E-05    3
-0.05631141E-07 0.16652183E-11 0.05352502E+06-0.04264082E+02                   4
HCCHCCH            82489C   4H   3          G  0300.00   4000.00  1000.00     1
 0.10752738E+02 0.05381153E-01-0.05549637E-05-0.03052266E-08 0.05761740E-12    2
 0.06121419E+06-0.02973025E+03 0.04153881E+02 0.01726287E+00-0.02389374E-05    3
-0.10187000E-07 0.04340504E-10 0.06338070E+06 0.06036506E+02                   4
CH2CHCCH           82489C   4H   4          G  0300.00   4000.00  1000.00     1
 0.10697773E+02 0.06982014E-01-0.06567747E-05-0.03884517E-08 0.07200946E-12    2
 0.03034803E+06-0.03128430E+03 0.03233893E+02 0.01865634E+00 0.12703205E-05    3
-0.09410096E-07 0.02956110E-10 0.03301097E+06 0.09922676E+02                   4
CH2CHCCH2          82489C   4H   5          G  0300.00   4000.00  1000.00     1
 0.11997762E+02 0.07990580E-01-0.08098172E-05-0.04568733E-08 0.08636911E-12    2
 0.03228493E+06-0.03528494E+03 0.03879443E+02 0.01997663E+00 0.01872777E-04    3
-0.09306953E-07 0.02386116E-10 0.03526859E+06 0.09842152E+02                   4
CH2CHCHCH          82489C   4H   5          G  0300.00   4000.00  1000.00     1
 0.12865971E+02 0.07943369E-01-0.08626466E-05-0.04655635E-08 0.08951131E-12    2
 0.03783552E+06-0.04182502E+03 0.02995240E+02 0.02288456E+00 0.01975471E-04    3
-0.11482454E-07 0.03197823E-10 0.04142218E+06 0.12894539E+02                   4
CH2CHCHCH2        120189C   4H   6          G  0300.00   4000.00  1000.00     1
 0.12544366E+02 0.09596525E-01-0.09187012E-05-0.05429640E-08 0.10053636E-12    2
 0.08597330E+05-0.04217450E+03 0.01931624E+02 0.02479030E+00 0.03018071E-04    3
-0.11546856E-07 0.02586623E-10 0.12554682E+05 0.01701999E+03                   4
OCHCHO            120596H   2C   2O   2    0G   300.000  3000.000 1000.00    0 1
 0.49087462E+01 0.13182673E-01-0.71416730E-05 0.18461316E-08-0.18525858E-12    2
-0.27116386E+05 0.59148768E+00 0.25068862E+01 0.18899139E-01-0.10302623E-04    3
 0.62607508E-09 0.88114253E-12-0.26427374E+05 0.13187043E+02                   4
C5H2               20587C   5H   2          G  0300.00   5000.00  1000.00     1
 0.11329175E+02 0.07424056E-01-0.02628188E-04 0.04082541E-08-0.02301332E-12    2
 0.07878706E+06-0.03617117E+03 0.03062321E+02 0.02709998E+00-0.10091697E-04    3
-0.12727451E-07 0.09167219E-10 0.08114969E+06 0.07071078E+02                   4
H2CCCCCH          101993H   3C   5          G  0300.00   4000.00  1400.00     1
 0.14407361E+02 0.04424058E-01-0.03618244E-05-0.02456408E-08 0.04327859E-12    2
 0.05896103E+06-0.04775144E+03 0.07441420E+02 0.15851654E-01-0.02219895E-04    3
-0.04928037E-07 0.01984559E-10 0.06162266E+06-0.09047891E+02                   4
HCCCHCCH          101993H   3C   5          G  0300.00   4000.00  1400.00     1
 0.14122474E+02 0.04593411E-01-0.03738175E-05-0.02574328E-08 0.04539160E-12    2
 0.06249257E+06-0.04722335E+03 0.06854796E+02 0.01699404E+00-0.02582284E-04    3
-0.05488764E-07 0.02281480E-10 0.06515364E+06-0.07133854E+02                   4
C5H5              101993H   5C   5          G  0300.00   4000.00  1400.00     1
 0.15310937E+02 0.07473806E-01-0.05837457E-05-0.04386651E-08 0.07696839E-12    2
 0.02525889E+06-0.05951593E+03 0.10073161E+01 0.03189880E+00-0.04748189E-04    3
-0.11023903E-07 0.04584680E-10 0.03047390E+06 0.01934167E+03                   4
H2C4O             120189H   2C   4O   1     G  0300.00   4000.00  1000.00     1
 0.10268878E+02 0.04896164E-01-0.04885080E-05-0.02708566E-08 0.05107013E-12    2
 0.02346902E+06-0.02815985E+03 0.04810971E+02 0.13139988E-01 0.09865073E-05    3
-0.06120720E-07 0.16400028E-11 0.02545803E+06 0.02113424E+02                   4
C6H2              121686C   6H   2          G  0300.00   5000.00  1000.00     1
 0.12756519E+02 0.08034381E-01-0.02618215E-04 0.03725060E-08-0.01878850E-12    2
 0.08075469E+06-0.04041262E+03 0.05751085E+02 0.02636719E+00-0.11667596E-04    3
-0.10714498E-07 0.08790297E-10 0.08262012E+06-0.04335532E+02                   4
C6H4              111293H   4C   6          G  0300.00   4000.00  1000.00     1
 0.14016253E+02 0.08242769E-01-0.08099663E-05-0.04654132E-08 0.08748122E-12    2
 0.04410395E+06-0.05139376E+03 0.15200236E+01 0.02876611E+00 0.14177245E-05    3
-0.16505889E-07 0.05873156E-10 0.04844894E+06 0.01719033E+03                   4
C6H5               82489C   6H   5          G  0300.00   4000.00  1000.00     1
 0.15775887E+02 0.09651109E-01-0.09429416E-05-0.05469111E-08 0.10265216E-12    2
 0.03302698E+06-0.06176280E+03 0.11435567E+00 0.03627324E+00 0.11582856E-05    3
-0.02196964E-06 0.08463556E-10 0.03836054E+06 0.02380117E+03                   4
C6H6               20387C   6H   6          G  0300.00   5000.00  1000.00     1
 0.12910740E+02 0.01723296E+00-0.05024210E-04 0.05893497E-08-0.01947521E-12    2
 0.03664511E+05-0.05002699E+03-0.03138012E+02 0.04723103E+00-0.02962207E-04    3
-0.03262819E-06 0.01718691E-09 0.08890031E+05 0.03657573E+03                   4
C6H5O              82489C   6H   5O   1     G  0300.00   4000.00  1000.00     1
 0.01822638E+03 0.10039851E-01-0.09915668E-05-0.05672804E-08 0.10683716E-12    2
-0.02620846E+05-0.07361390E+03 0.11074965E+01 0.03956945E+00 0.08497295E-05    3
-0.02436311E-06 0.09650659E-10 0.03159672E+05 0.01973496E+03                   4
C6H5C2H           102494H   6C   8    0    0G   300.000  4000.000 1000.00    0 1
 0.11752088E+02 0.30158901E-01-0.13680864E-04 0.29020322E-08-0.23512366E-12    2
 0.34440183E+05-0.38501116E+02-0.72124976E+01 0.99088942E-01-0.11594625E-03    3
 0.76501033E-07-0.21534190E-10 0.38888275E+05 0.55496023E+02                   4
C5H4O                   C   5H   4O   1     G   300.00   5000.00  1387.000     1
 1.32914560E+01 1.29138911E-02-4.55514943E-06 7.22080955E-10-4.25104153E-14    2
-4.57568023E+03-5.01428656E+01-2.97337632E+00 5.10458345E-02-3.85513684E-05    3
 1.44491809E-08-2.16384604E-12 1.01932661E+03 3.70964885E+01                   4
C5H4OH                  C   5H   5O   1     G   300.00   5000.00  1411.000     1
 1.53245379E+01 1.23087049E-02-4.04243988E-06 6.11260166E-10-3.48376790E-14    2
-7.00902608E+02-5.74376976E+01-4.21524798E+00 6.79625301E-02-6.49157951E-05    3
 3.06252731E-08-5.61255626E-12 4.96710972E+03 4.37575334E+01                   4
C5H5O                   C   5H   5O   1     G   300.00   5000.00  1391.000     1
 1.48359646E+01 1.40333516E-02-4.91531955E-06 7.75582831E-10-4.55153340E-14    2
 1.45580753E+04-5.73214147E+01-2.82370598E+00 5.68195777E-02-4.47287341E-05    3
 1.76910566E-08-2.80968491E-12 2.04947862E+04 3.69083876E+01                   4
C5H6               20387C   5H   6          G  0300.00   5000.00  1000.00     1
 0.09689815E+02 0.01838262E+00-0.06264884E-04 0.09393377E-08-0.05087708E-12    2
 0.11021242E+05-0.03122908E+03-0.03196739E+02 0.04081361E+00 0.06816505E-05    3
-0.03137459E-06 0.15772230E-10 0.15290676E+05 0.03869938E+03                   4
C5H5(L)           BurcatC   5H   5    0    0G   300.000  5000.000 1402.000    01
 1.38816308E+01 1.14454546E-02-3.83729159E-06 5.88208430E-10-3.38379570E-14    2
 4.27127349E+04-4.87035050E+01-8.60045246E-01 5.18320271E-02-4.67951024E-05    3
 2.14122502E-08-3.87182913E-12 4.71932361E+04 2.82849534E+01                   4
C3H                     C   3H   1    0    0G   300.000  5000.000 1379.000    01
 7.41161046E+00 2.32474455E-03-8.31651522E-07 1.33054187E-10-7.88291041E-15    2
 7.93027328E+04-1.14426814E+01 4.09671975E+00 1.04459122E-02-8.62423108E-06    3
 3.61439580E-09-6.14840960E-13 8.04218661E+04 6.23690786E+00                   4
C6H5OH     3/24/95NASA85C   6H   6O   1    0G   300.000  5000.000 1000.000     1
 6.92687855E+00 3.62810564E-02-2.00924422E-05 5.47100509E-09-5.91899353E-13    2
-1.57311164E+04-1.29922819E+01-4.96342676E+00 7.59185430E-02-6.65786995E-05    3
 2.64847633E-08-2.86718827E-12-1.29625171E+04 4.63129156E+01                   4
FULVENE                 C   6H   6    0    0G   300.000  3000.000 1000.00      1
 0.55099388E+01 0.33879936E-01-0.17737071E-04 0.44769284E-08-0.44127372E-12    2
 0.24921871E+05-0.67757489E+01-0.56096307E+01 0.73064757E-01-0.70326923E-04    3
 0.36580449E-07-0.80201931E-11 0.27468885E+05 0.48339178E+02                   4
C6H7   RAS01/19/95 TSANGC   6H   7    0    0G   300.000  2500.000 1000.000     1
 2.51495534E+00 4.32714617E-02-2.43043200E-05 6.66824985E-09-7.24113668E-13    2
 2.21043349E+04 8.73039795E+00-4.95929904E+00 6.11287329E-02-3.00150127E-05    3
-6.44910254E-09 7.71986166E-12 2.41440610E+04 4.76202502E+01                   4
C6H813 RAS12/14/94 THERMC   6H   8          G   300.000  5000.000 1396.000    01
 1.53625259E+01 2.08675112E-02-7.19203048E-06 1.12251633E-09-6.53733380E-14    2
 4.62118283E+03-6.26703913E+01-5.81337476E+00 7.22248431E-02-5.52161741E-05    3
 2.16975324E-08-3.46304555E-12 1.17578006E+04 5.03398935E+01                   4
C6H814 RAS12/14/94 THERMC   6H   8          G   300.000  5000.000 1394.000    01
 1.50866863E+01 2.11483961E-02-7.29888357E-06 1.14020521E-09-6.64432988E-14    2
 5.02632710E+03-6.19776093E+01-5.34206341E+00 6.96903834E-02-5.16349220E-05    3
 1.96729152E-08-3.05521699E-12 1.20241900E+04 4.74226109E+01                   4
C7H7               WARTZC   7H   7          G  0300.00   4000.00  1000.00     1
 0.14765557E+02 0.21834318E-01-0.74497539E-05 0.11167121E-08-0.60388706E-13    2
 0.16991187E+05-0.56287125E+02-0.20902777E+01 0.53650826E-01-0.37096879E-05    3
-0.38106585E-07 0.20462368E-10 0.22393387E+05 0.34406097E+02                   4
C7H8               WARTZC   7H   8          G  0300.00   4000.00  1000.00     1
 0.13957725E+02 0.24616607E-01-0.83795358E-05 0.12537165E-08-0.67675520E-13    2
-0.10295066E+04-0.52245728E+02-0.25368824E+01 0.52898869E-01 0.14038515E-05    3
-0.40762323E-07 0.20377519E-10 0.44778477E+04 0.37415115E+02                   4
C7H8O             EBG   C   7H   8O   1     G   300.00   5000.00  1386.000     1
 1.91919825E+01 2.19714408E-02-7.42997382E-06 1.14635969E-09-6.62717108E-14    2
-2.18095070E+04-7.82183334E+01-4.10842859E+00 7.49994656E-02-5.21053820E-05    3
 1.75996769E-08-2.28346014E-12-1.37101009E+04 4.71979266E+01                   4
A1YNE*     2/27/92      C   8H   5    0    0G   300.000  5000.000 1391.000    01
 1.82708672E+01 1.59089136E-02-5.50012433E-06 8.60771426E-10-5.02407106E-14    2
 5.94591568E+04-7.26667139E+01-1.95292179E+00 6.49781576E-02-5.09698667E-05    3
 1.99808784E-08-3.12550121E-12 6.62192263E+04 3.51673901E+01                   4
C8H8              EBG   C   8H   8          G   300.00   5000.00  1397.000     1
 1.97218275E+01 2.13671373E-02-7.18301846E-06 1.10346973E-09-6.35885595E-14    2
 8.09327433E+03-8.32435075E+01-5.59026555E+00 8.59858562E-02-7.07697538E-05    3
 2.96387500E-08-4.96343461E-12 1.62297563E+04 5.05773921E+01                   4
C8H10                 10C   8H  10          G  0300.00   5000.00  1000.00     1
 0.15268401E+02 0.34433573E-01-0.13685810E-04 0.21177802E-08-0.11564062E-12    2
-0.61602461E+04-0.59529587E+02-0.16422014E+01 0.58058664E-01 0.55675910E-05    3
-0.45693085E-07 0.21727536E-10 0.10412372E+03 0.34509140E+02                   4
INDENE*    6/26/92 JWB  C   9H   7    0    0G   300.000  5000.000 1386.000    01
 2.10785591E+01 2.09883995E-02-7.22455211E-06 1.12797468E-09-6.57476329E-14    2
 2.54357556E+04-9.09663972E+01-5.77670177E+00 8.55198785E-02-6.63233092E-05    3
 2.56579949E-08-3.95933020E-12 3.44774838E+04 5.24545794E+01                   4
INDENE     6/26/92 JWB  C   9H   8    0    0G   300.000  5000.000 1393.000    01
 2.24458330E+01 2.22802212E-02-7.65262703E-06 1.19323736E-09-6.94930551E-14    2
 8.20637366E+03-1.00737432E+02-9.47656173E+00 1.01467414E-01-8.26923708E-05    3
 3.34202953E-08-5.35069819E-12 1.86604975E+04 6.87876023E+01                   4
C10H7S    TB 1/99 BLYP  C  10H   7    0    0G   300.000  5000.000 1401.000    01
 2.32134837E+01 2.19245132E-02-7.57801031E-06 1.18526564E-09-6.91369406E-14    2
 3.75456274E+04-1.03911378E+02-7.74269427E+00 1.04220941E-01-9.25076899E-05    3
 4.12403544E-08-7.28199643E-12 4.72057155E+04 5.86484815E+01                   4
C10H7P    TB 1/99 BLYP  C  10H   7    0    0G   300.000  5000.000 1401.000    01
 2.32356550E+01 2.19168575E-02-7.57777612E-06 1.18547456E-09-6.91588767E-14    2
 3.76662306E+04-1.04074200E+02-7.71898395E+00 1.04275854E-01-9.26741654E-05    3
 4.13767346E-08-7.31737931E-12 4.73225871E+04 5.84596982E+01                   4
C10H7O     8/28/92 THERMC  10H   7O   1    0G   300.000  5000.000 1406.000    01
 2.46630601E+01 2.31978746E-02-8.00911705E-06 1.25182784E-09-7.29867641E-14    2
 2.42458366E+03-1.10706113E+02-2.17636830E+00 8.56936863E-02-6.21861338E-05    3
 2.19161905E-08-2.98137459E-12 1.15901527E+04 3.32163693E+01                   4
C10H7OH  Marinov        C  10H   8O   1    0g   300.000  5000.000 1428.000     1
 1.70545603e 01 2.71399777e-02-8.37556985e-06 1.20806091e-09-6.64265060e-14    2
-1.60606637e 04-5.91338880e 01-8.85357874e 00 1.07649510e-01-1.02973597e-04    3
 5.04843296e-08-9.60093087e-12-9.23181655e 03 7.26290702e 01                   4
C10H8     TB 2/99 BLYP  C  10H   8    0    0G   300.000  5000.000 1401.000    01
 2.34088061E+01 2.42414228E-02-8.36311938E-06 1.30637222E-09-7.61310160E-14    2
 6.51030455E+03-1.08812721E+02-8.76851704E+00 1.08957127E-01-9.49924163E-05    3
 4.18453800E-08-7.33115054E-12 1.66442817E+04 6.04698954E+01                   4
A1C2H)2           H6W/94C  10H   6    0    0G   300.000  3000.000     1
 0.39766785E+02-0.24939798E-01 0.34210185E-04-0.14473258E-07 0.20104023E-11    2
 0.50136750E+05-0.18657632E+03-0.75570364E+01 0.12159592E+00-0.15138849E-03    3
 0.10287488E-06-0.28950911E-10 0.62914168E+05 0.55213287E+02                   4
naphthyne         H6W/94C  10H   6    0    0G   300.000  3000.000     1
 0.37680222E+02-0.23843173E-01 0.34590019E-04-0.14841252E-07 0.20744023E-11    2
 0.45771934E+05-0.17676088E+03-0.68131294E+01 0.96868336E-01-0.87982247E-04    3
 0.41858918E-07-0.82716637E-11 0.58661090E+05 0.54849548E+02                   4
A2C2HA            H6W/94C  12H   8    0    0G   300.000  3000.000     1
 0.49453674E+02-0.33857111E-01 0.46505607E-04-0.19681195E-07 0.27340769E-11    2
 0.26851051E+05-0.23933099E+03-0.11530450E+02 0.14741433E+00-0.17302344E-03    3
 0.11500390E-06-0.32709183E-10 0.43793129E+05 0.74391754E+02                   4
A2C2HB            H6W/94C  12H   8    0    0G   300.000  3000.000     1
 0.18184774E+02 0.41343965E-01-0.17302822E-04 0.31004770E-08-0.17580817E-12    2
 0.36171543E+05-0.73466003E+02-0.68233256E+01 0.11382083E+00-0.88584900E-04    3
 0.25930856E-07 0.80712824E-12 0.42797719E+05 0.54592098E+02                   4
A2C2HA*           H6W/94C  12H   7    0    0G   300.000  3000.000     1
 0.36614349E+02-0.60314685E-02 0.21614964E-04-0.10579910E-07 0.15563124E-11    2
 0.60723898E+05-0.17026691E+03-0.84175968E+01 0.12391680E+00-0.12250672E-03    3
 0.64071344E-07-0.13889583E-10 0.73248562E+05 0.61893204E+02                   4
A2C2HB*           H6W/94C  12H   7    0    0G   300.000  3000.000     1
 0.44933517E+02-0.26026871E-01 0.38589074E-04-0.16646357E-07 0.23321310E-11    2
 0.57926637E+05-0.21417279E+03-0.11824737E+02 0.14904183E+00-0.18618468E-03    3
 0.13129460E-06-0.39145326E-10 0.73385375E+05 0.76273834E+02                   4
A2C2H)2           H6W/94C  14H   8    0    0G   300.000  3000.000     1
 0.23671062E+02 0.42137049E-01-0.17596645E-04 0.31081251E-08-0.16805216E-12    2
 0.77926273E+05-0.99615448E+02-0.63029008E+01 0.13745695E+00-0.13055481E-03    3
 0.60730663E-07-0.10178345E-10 0.85489430E+05 0.51891548E+02                   4
A2C2H2            H6W/94C  12H   9    0    0G   300.000  3000.000     1
 0.38449295E+02-0.62794946E-02 0.24404828E-04-0.11968822E-07 0.17586878E-11    2
 0.41090176E+05-0.17668623E+03-0.78516331E+01 0.12104863E+00-0.10531662E-03    3
 0.46280483E-07-0.77963885E-11 0.54316234E+05 0.63654388E+02                   4
A3-4              H6W/94C  14H   9    0    0G   300.000  3000.000     1
 0.55788879E+02-0.37930615E-01 0.53528085E-04-0.22830790E-07 0.31841231E-11    2
 0.32605633E+05-0.27378882E+03-0.11266616E+02 0.14216852E+00-0.12632679E-03    3
 0.58348800E-07-0.11184283E-10 0.52141961E+05 0.75774780E+02                   4
A3-1              H6W/94C  14H   9    0    0G   300.000  3000.000     1
 0.51812469E+02-0.28380312E-01 0.45409150E-04-0.19924162E-07 0.28118107E-11    2
 0.34357359E+05-0.25257889E+03-0.73971558E+01 0.11464679E+00-0.57456185E-04    3
-0.14070547E-07 0.16005933E-10 0.52239715E+05 0.59582397E+02                   4
A3                H6W/94C  14H  10    0    0G   300.000  3000.000     1
 0.55916473E+02-0.35253201E-01 0.52522926E-04-0.22672634E-07 0.31770584E-11    2
 0.32654609E+04-0.27604980E+03-0.12275226E+02 0.15032256E+00-0.13862801E-03    3
 0.69376767E-07-0.15105445E-10 0.23030492E+05 0.78889145E+02                   4
A3C2H2            H6W/94C  16H  11    0    0G   300.000  3000.000     1
 0.47582428E+02-0.12822752E-02 0.25647692E-04-0.13378838E-07 0.20086545E-11    2
 0.46191215E+05-0.22653258E+03-0.95893555E+01 0.15080631E+00-0.11617327E-03    3
 0.36814228E-07-0.12802901E-11 0.62701906E+05 0.71309311E+02                   4
A3C2H             H6W/94C  16H  10    0    0G   300.000  3000.000     1
 0.52165146E+02-0.13197318E-01 0.34353056E-04-0.16283892E-07 0.23677362E-11    2
 0.34235055E+05-0.25406651E+03-0.11602674E+02 0.16824394E+00-0.16432030E-03    3
 0.86394380E-07-0.19310567E-10 0.52172836E+05 0.75515366E+02                   4
A4                H6W/94C  16H  10    0    0G   300.000  3000.000     1
 0.58017273E+02-0.29164989E-01 0.48728383E-04-0.21593682E-07 0.30609786E-11    2
 0.43451016E+04-0.29017163E+03-0.13759249E+02 0.16772294E+00-0.15500121E-03    3
 0.75759544E-07-0.15674045E-10 0.24996187E+05 0.82853027E+02                   4
P2                H6W/94C  12H  10    0    0G   300.000  3000.000     1
 0.50761871E+02-0.34501564E-01 0.50293413E-04-0.21559579E-07 0.30097192E-11    2
 0.21538867E+04-0.24670712E+03-0.10283234E+02 0.12428707E+00-0.95990268E-04    3
 0.32294793E-07-0.23045229E-11 0.20165258E+05 0.72707947E+02                   4
P2-               H6W/94C  12H   9    0    0G   300.000  3000.000     1
 0.44711853E+02-0.22851825E-01 0.39102117E-04-0.17352100E-07 0.24579375E-11    2
 0.33714000E+05-0.21220692E+03-0.11851097E+02 0.13545156E+00-0.13310938E-03    3
 0.73769911E-07-0.18193003E-10 0.49878781E+05 0.81107361E+02                   4
P2-H              H6W/94C  12H  11    0    0G   300.000  3000.000     1
 0.41542511E+02-0.83502531E-02 0.29097937E-04-0.14148299E-07 0.20728341E-11    2
 0.22772937E+05-0.19578616E+03-0.99978790E+01 0.12279570E+00-0.80112615E-04    3
 0.11102152E-07 0.64273890E-11 0.37960410E+05 0.74195984E+02                   4
A4-               H6W/94C  16H   9    0    0G   300.000  3000.000     1
 0.22088816E+02 0.53355407E-01-0.22329932E-04 0.39479620E-08-0.21313176E-12    2
 0.45200934E+05-0.96724930E+02-0.96258593E+01 0.13385314E+00-0.77600773E-04    3
-0.36330547E-08 0.13855670E-10 0.54171852E+05 0.68499725E+02                   4
A2R5              H6W/94C  12H   8    0    0G   300.000  3000.000     1
 0.45883698E+02-0.27226903E-01 0.41569336E-04-0.18047093E-07 0.25351396E-11    2
 0.13394574E+05-0.22304584E+03-0.97011614E+01 0.12019449E+00-0.98907694E-04    3
 0.37240884E-07-0.41124578E-11 0.29601926E+05 0.66970596E+02                   4
A2R5-             P10/91C  12H   7    0    0G   300.000  3000.000     1
 0.11953428E+02 0.52386072E-01-0.27695257E-04 0.69858391E-08-0.68493856E-12    2
 0.53199520E+05-0.40392492E+02-0.73380268E+01 0.11196580E+00-0.93282945E-04    3
 0.35866342E-07-0.42660222E-11 0.58059767E+05 0.57350714E+02                   4
CH3CN             111596H   3C   2N   1    0G   300.000  3000.000 1000.00    0 1
 0.23924046E+01 0.15618873E-01-0.79120497E-05 0.19372333E-08-0.18611956E-12    2
 0.84999377E+04 0.11145236E+02 0.25197531E+01 0.13567523E-01-0.25764077E-05    3
-0.30893967E-08 0.14288692E-11 0.85533762E+04 0.10920868E+02                   4
CH2CN             111596H   2C   2N   1    0G   300.000  3000.000 1000.00    0 1
 0.46058146E+01 0.94485160E-02-0.47116329E-05 0.11389957E-08-0.10828942E-12    2
 0.29171486E+05 0.10084415E+01 0.25296724E+01 0.18114138E-01-0.18960575E-04    3
 0.11944583E-07-0.32544142E-11 0.29592293E+05 0.10993441E+02                   4
HNO               pg9601H   1N   1O   1     G  0300.00   5000.00  1000.00      1
 0.03615144E+02 0.03212486E-01-0.01260337E-04 0.02267298E-08-0.01536236E-12    2
 0.11769108E+05 0.04810264E+02 0.02784403E+02 0.06609646E-01-0.09300223E-04    3
 0.09437980E-07-0.03753146E-10 0.12025976E+05 0.09035629E+02                   4
HCN               110193H   1C   1N   1     G  0300.00   4000.00  1000.00      1
 0.03426457E+02 0.03924190E-01-0.01601138E-04 0.03161966E-08-0.02432850E-12    2
 0.01485552E+06 0.03607795E+02 0.02417787E+02 0.09031856E-01-0.01107727E-03    3
 0.07980141E-07-0.02311141E-10 0.01501044E+06 0.08222891E+02                   4
HNCO              110193H   1C   1N   1O   1G  0300.00   4000.00  1400.00      1
 0.06545307E+02 0.01965760E-01-0.01562664E-05-0.01074318E-08 0.01874680E-12    2
-0.01664773E+06-0.01003880E+03 0.03858467E+02 0.06390342E-01-0.09016628E-05    3
-0.01898224E-07 0.07651380E-11-0.01562343E+06 0.04882493E+02                   4
HOCN              110193H   1C   1N   1O   1G  0300.00   4000.00  1400.00      1
 0.06022112E+02 0.01929530E-01-0.01455029E-05-0.01045811E-08 0.01794814E-12    2
-0.04040321E+05-0.05866433E+02 0.03789424E+02 0.05387981E-01-0.06518270E-05    3
-0.01420164E-07 0.05367969E-11-0.03135335E+05 0.06667052E+02                   4
NCO               110193C   1N   1O   1     G  0300.00   4000.00  1400.00      1
 0.06072346E+02 0.09227829E-02-0.09845574E-06-0.04764123E-09 0.09090445E-13    2
 0.01359820E+06-0.08507293E+02 0.03359593E+02 0.05393239E-01-0.08144585E-05    3
-0.01912868E-07 0.07836794E-11 0.01462809E+06 0.06549694E+02                   4
NO*               dummy O   1N   1    0     G  0300.00   4000.00  1400.00      1
 0.06072346E+02 0.09227829E-02-0.09845574E-06-0.04764123E-09 0.09090445E-13    2
 0.01359820E+06-0.08507293E+02 0.03359593E+02 0.05393239E-01-0.08144585E-05    3
-0.01912868E-07 0.07836794E-11 0.01462809E+06 0.06549694E+02                   4
!
C2H5OH        BUR   8/88C   2H   6O   1     G   200.000  6000.000 1000.00      1           
 0.65624365E+01 0.15204222E-01-0.53896795E-05 0.86225011E-09-0.51289787E-13    2
-0.31525621E+05-0.94730202E+01 0.48586957E+01-0.37401726E-02 0.69555378E-04    3
-0.88654796E-07 0.35168835E-10-0.29996132E+05 0.48018545E+01-0.28257829E+05    4
CH3CHOH           103190C   2H   5O   1     G  0300.00   4000.00  1500.00      1
 0.01161148E+03 0.05173117E-01-0.04856685E-05-0.02202895E-08 0.03913721E-12    2
-0.01248811E+06-0.03688213E+03 0.01415940E+02 0.02870648E+00-0.02373820E-03    3
 0.01148886E-06-0.02391420E-10-0.08638718E+05 0.01844256E+03                   4
CH3CH2O           103190C   2H   5O   1     G  0300.00   4000.00  1500.00      1
 0.01187115E+03 0.05390415E-01-0.04990159E-05-0.02399585E-08 0.04255456E-12    2
-0.05950457E+05-0.03996585E+03 0.06904570E+01 0.02951398E+00-0.02245116E-03    3
 0.01011600E-06-0.02044101E-10-0.01559918E+05 0.02130230E+03                   4
C2H4OH            MARI99C   2H   5O   1    0G   200.000  4000.000 1000.00      1           
 0.74564000E+00 0.02930200E-00-2.18510000E-05 8.85746000E-09-1.38170000E-12    2
-0.54736000E+04 0.22235000E+02 0.74564000E+00 0.02930200E-00-2.18510000E-05    3
 8.85746000E-09-1.38170000E-12-0.54736000E+04 0.22235000E+02                   4
C2H5CO            BURC92C   3H   5O   1    0G   298.150  5000.000 1000.00      1
 0.30445698E+01 0.23236429E-01-0.86317936E-05 0.14799550E-08-0.96860829E-13    2
-0.61787211E+04 0.13122302E+02 0.67368294E+01-0.26945299E-02 0.49927017E-04    3
-0.50025808E-07 0.15011503E-10-0.65703366E+04-0.23398732E+01-0.43321855E+04    4
C2H5CHO           BURC92C   3H   6O   1    0G   273.150  5000.000 1000.00      1
 0.33137982E+01 0.26619606E-01-0.10475596E-04 0.18815334E-08-0.12761310E-12    2
-0.25459603E+05 0.96608447E+01 0.76044596E+01-0.86403564E-02 0.73930097E-04    3
-0.79687398E-07 0.28004927E-10-0.25489789E+05-0.67643691E+01-0.23097645E+05    4
HCOO             BOZELLI C  1H   1O   2    0G   300.000  5000.000 1453.000    01
 6.40920688E+00 3.28189026E-03-1.18710674E-06 1.91323635E-10-1.13932748E-14    2
-2.20542060E+04-1.04575060E+01 1.52482282E+00 1.26249843E-02-6.61406757E-06    3
 7.72750880E-10 2.09088864E-13-2.02040511E+04 1.64205770E+01                   4
OCHCO                   C   2O   2H   1     G   350.000  2900.000 1000.00      1 
 0.49499388E+01 0.10163032E-01-0.55772010E-05 0.14572026E-08-0.14743475E-12    2
-0.96593808E+04 0.25798798E+01 0.33940561E+01 0.14362856E-01-0.88413766E-05    3
 0.16096129E-08 0.32038938E-12-0.92479810E+04 0.10592041E+02                   4
HOCH(OO)CHO       dummy C   2H   3O   4    0G   300.000  5000.000 1394.000     1 
 0.15404761E+01 0.31924787E-01-0.29631306E-04 0.13499252E-07-0.23583024E-11    2
 0.17876151E+05 0.17757938E+02 0.15404761E+01 0.31924787E-01-0.29631306E-04    3
 0.13499252E-07-0.23583024E-11 0.17876151E+05 0.17757938E+02                   4
HOCH(OOH)CHO      dummy C   2H   4O   4    0G   300.000  5000.000 1394.000     1 
 0.15404761E+01 0.31924787E-01-0.29631306E-04 0.13499252E-07-0.23583024E-11    2
 0.17876151E+05 0.17757938E+02 0.15404761E+01 0.31924787E-01-0.29631306E-04    3
 0.13499252E-07-0.23583024E-11 0.17876151E+05 0.17757938E+02                   4
HOCHO FORMIC ACID L 8/88H   2C   1O   2    0G   200.000  6000.000 1000.        1
 0.46138316E+01 0.64496364E-02-0.22908251E-05 0.36716047E-09-0.21873675E-13    2
-0.47514850E+05 0.84788383E+00 0.38983616E+01-0.35587795E-02 0.35520538E-04    3
-0.43849959E-07 0.17107769E-10-0.46770609E+05 0.73495397E+01-0.45531246E+05    4
HON          HF MELIUS93H   1N   1O   1    0G   300.00   5000.00  1671.000    01
 3.78577430E+00 2.86062728E-03-1.02423922E-06 1.64463139E-10-9.77943616E-15    2
 2.93319701E+04 3.12193293E+00 3.33656431E+00 2.67682939E-03 5.61801303E-07    3
-1.11362279E-09 2.84076438E-13 2.95979751E+04 5.96343188E+00                   4
H2NN DBOZ00M93/JBPM3 96 N   2H   2    0    0G   300.000  5000.000 1695.000     1
 3.13531032E+00 5.68632569E-03-1.93983467E-06 3.01290501E-10-1.74978144E-14    2
 3.33678346E+04 7.04815840E+00 2.88544262E+00 4.69495999E-03 7.01983230E-07    3
-1.53359038E-09 3.79345858E-13 3.36030690E+04 8.95096779E+00                   4
NCCN                    C   2N   20   00   0G   300.00   5000.00  1000.00      1
 0.65480000E+01 0.39847100E-02-0.16342200E-05 0.30386000E-09-0.21110000E-13    2
 0.34907200E+05-0.97360000E+01 0.42654600E+01 0.11922570E-01-0.13420140E-04    3
 0.91923000E-08-0.27789400E-11 0.35478900E+05 0.17130000E+01                   4
OCHO              1104  C   1H   1N   0O   2G   298.150  3000.000 1000.00      1 
 4.41052368E+00 7.50888367E-03-4.25889679E-06 1.12761124E-09-1.14144138E-13    2
-1.70297531E+04 3.43148293E+00 3.62860375E+00 8.12496033E-03-1.41560718E-06    3
-3.27951824E-09 1.61553900E-12-1.67477889E+04 7.83169538E+00                   4
CH3O2H     7/13/98 thermC   1H   4O   2    0G   300.000  5000.000 1390.000     1
 8.43117091e+00 8.06817909e-03-2.77094921e-06 4.31332243e-10-2.50692146e-14    2
-1.96678771e+04-1.91170629e+01 3.23442817e+00 1.90129767e-02-1.13386287e-05    3
 3.40306653e-09-4.11830222e-13-1.77197926e+04 9.25623949e+00                   4
HOCH2OCO   8/31/99 THERMC   2H   3O   3    0G   300.000  5000.000 1603.000    31
 1.13737391E+01 8.17663898E-03-2.92034021E-06 4.66695616E-10-2.76276823E-14    2
-4.65575743E+04-2.86035265E+01 6.08180801E+00 1.28768359E-02 2.04419418E-06    3
-6.10154921E-09 1.79820559E-12-4.39526183E+04 2.54054449E+00                   4
HOCH2O     8/ 4/99 THERMC   1H   3O   2    0G   300.000  5000.000 1452.000     1
 6.39521515E+00 7.43673043E-03-2.50422354E-06 3.84879712E-10-2.21778689E-14    2
-2.47500385E+04-7.29290847E+00 4.11183145E+00 7.53850697E-03 3.77337370E-06    3
-5.38746005E-09 1.45615887E-12-2.34414546E+04 6.81381989E+00                   4
CH3OCH2OH  2/ 9/96 THERMC   2H   6O   2    0G   300.000  5000.000 2014.000    31
 8.70981570e+00 1.53602372e-02-5.41003788e-06 8.60573446e-10-5.08819752e-14    2
-4.76607115e+04-1.80226702e+01 3.15851876e+00 2.44325751e-02-8.66984784e-06    3
-5.93319328e-11 4.36400003e-13-4.54488899e+04 1.30511235e+01                   4
HOCHOH            1311  C   1H   3N   0O   2G   298.150  3000.000 1000.00      1 ! 
 4.86295370E+00 1.23471277E-02-5.95787471E-06 1.34757724E-09-1.18911894E-13    2
-2.71063590E+04 1.47289499E+00 1.70704907E+00 2.28906928E-02-1.86531423E-05    3
 7.73103555E-09-1.19476312E-12-2.63711754E+04 1.72183239E+01                   4
HOCO   equilib    ATcT/AC  1.O  2.H  1.   0.G   200.000  6000.000 1000.        1 !
 5.39206152E+00 4.11221455E-03-1.48194900E-06 2.39875460E-10-1.43903104E-14    2
-2.36480760E+04-2.23529091E+00 2.92207919E+00 7.62453859E-03 3.29884437E-06    3
-1.07135205E-08 5.11587057E-12-2.33512327E+04 1.12925886E+01-2.21265065E+04    4
CHCHO                   C   2H   2N   0O   1G   298.150  3000.000 1000.00      1 ! 
 1.48500000E+00 2.31400000E-02-2.37600000E-05 1.23300000E-08-2.55200000E-12    2
 2.97960000E+04 1.72100000E+01 1.48500000E+00 2.31400000E-02-2.37600000E-05    3
 1.23300000E-08-2.55200000E-12 2.97960000E+04 1.72100000E+01                   4
H2CC Vinylidene   T 7/11C  2.H  2.   0.   0.G   200.000  6000.000 1000.        1
 4.27807305E+00 4.75622626E-03-1.63007378E-06 2.54622680E-10-1.48860086E-14    2
 4.80140478E+04 6.39978600E-01 3.28154941E+00 6.97642650E-03-2.38527914E-06    3
-1.21077631E-09 9.82041734E-13 4.83191706E+04 5.92035686E+00 4.95846418E+04    4
CH2CHOO                0C   2H   3O   2     G   300.00   2000.00  1000.00      1 !
 0.14160300E+01 0.29933721E-01-0.26385173E-04 0.11770709E-07-0.20511571E-11    2
 0.11361727E+05 0.18969526E+02 0.14146113E+01 0.29754629E-01-0.25839387E-04    3
 0.11222085E-07-0.18678097E-11 0.11371249E+05 0.19022561E+02                   4
CH2CHO    Vinyl-  T04/06C  2.H  3.O  1.   0.G   200.000  6000.000 1000.        1 !
 5.91636535E+00 8.84650426E-03-3.14954895E-06 5.05413189E-10-3.01304621E-14    2
-1.04779892E+03-6.10649981E+00 2.66873956E+00 9.62329538E-03 1.60617438E-05    3
-2.87681820E-08 1.25030066E-11 2.19438429E+02 1.25694476E+01 1.53380440E+03    4
!
CH3OCH2OCH2O2          0C   3H   7O   4     G   300.00   1500.00  1500.00      1 !
 1.76839112E+00 6.34329528E-02-5.96901253E-05 3.03232446E-08-6.32813427E-12    2


-3.81845221E+04 2.30455662E+01 1.76839112E+00 6.34329528E-02-5.96901253E-05    3
 
 3.03232446E-08-6.32813427E-12-3.81845221E+04 2.30455662E+01                   4
!
CH3OCHOCH2O2H          0C   3H   7O   4     G   300.00   1500.00  1500.00      1 !
 9.18817186E-01 7.22343875E-02-7.15373359E-05 3.59944206E-08-7.20771251E-12    2


-3.39142468E+04 2.44079720E+01 9.18817186E-01 7.22343875E-02-7.15373359E-05    3
 
 3.59944206E-08-7.20771251E-12-3.39142468E+04 2.44079720E+01                   4
!
CH3OCOOHOCH3            H 7  C 3  O 4       G   3.0E+02   1.5E+03 1.5E+03      1
 5.44095104E+00 4.29757346E-02-2.46373457E-05 5.02316758E-09 2.28549450E-13    2
-4.05934499E+04 7.50897674E+00 5.44095104E+00 4.29757346E-02-2.46373457E-05    3
 5.02316758E-09 2.28549450E-13-4.05934499E+04 7.50897674E+00                   4
!
CH2OCOOH2OCH3           H 7  C 3  O 4       G   3.0E+02   1.5E+03 1.5E+03      1
 2.69153438E+00 7.08025845E-02-7.68509665E-05 4.26442992E-08-9.30243647E-12    2
-3.53232109E+04 1.63323234E+01 2.69153438E+00 7.08025845E-02-7.68509665E-05    3
 4.26442992E-08-9.30243647E-12-3.53232109E+04 1.63323234E+01                   4
!
CH3OCOOH2OCH2O2         H 7  C 3  O 6       G   3.0E+02   1.5E+03 1.5E+03      1
 4.99994053E+00 6.15247531E-02-3.90369044E-05 7.25156298E-09 1.04649124E-12    2
-5.41936910E+04 7.23595420E+00 4.99994053E+00 6.15247531E-02-3.90369044E-05    3
 7.25156298E-09 1.04649124E-12-5.41936910E+04 7.23595420E+00                   4
!
HOOCH2OCOOCH3           H 6  C 3  O 5       G   3.0E+02   1.5E+03 1.5E+03      1
-5.39434124E+00 1.13826175E-01-1.41622744E-04 8.53217551E-08-1.97850646E-11    2
-8.20065070E+04 5.04124662E+01-5.39434124E+00 1.13826175E-01-1.41622744E-04    3
 8.53217551E-08-1.97850646E-11-8.20065070E+04 5.04124662E+01                   4
!
OCH2OCOOCH3             H 5  C 3  O 4       G   3.0E+02   1.5E+03 1.5E+03      1
 4.96326916E-01 5.16644821E-02-3.52038589E-05 9.61761996E-09-4.30092211E-13    2
-6.41877444E+04 2.94737027E+01 4.96326916E-01 5.16644821E-02-3.52038589E-05    3
 9.61761996E-09-4.30092211E-13-6.41877444E+04 2.94737027E+01                   4
!
HOCOOCH3                H 4  C 2  O 3       G   3.0E+02   1.5E+03 1.5E+03      1
 9.40160721E-01 3.76279675E-02-2.67074954E-05 8.21764041E-09-7.12705490E-13    2
-7.29443803E+04 2.31872443E+01 9.40160721E-01 3.76279675E-02-2.67074954E-05    3
 8.21764041E-09-7.12705490E-13-7.29443803E+04 2.31872443E+01                   4
!
C3H7O4r_2               H 7  C 3  O 4       G   3.0E+02   1.5E+03 1.5E+03      1

 2.69153438E+00 7.08025845E-02-7.68509665E-05 4.26442992E-08-9.30243647E-12    2

-3.53232109E+04 1.63323234E+01 2.69153438E+00 7.08025845E-02-7.68509665E-05    3

 4.26442992E-08-9.30243647E-12-3.53232109E+04 1.63323234E+01                   4
C3H7O6r                 H 7  C 3  O 6       G   3.0E+02   1.5E+03 1.5E+03      1

 4.99994053E+00 6.15247531E-02-3.90369044E-05 7.25156298E-09 1.04649124E-12    2

-5.41936910E+04 7.23595420E+00 4.99994053E+00 6.15247531E-02-3.90369044E-05    3

 7.25156298E-09 1.04649124E-12-5.41936910E+04 7.23595420E+00                   4
C3H7O6r_6               H 7  C 3  O 6       G   3.0E+02   1.5E+03 1.5E+03      1

-2.95221878E+00 1.06000240E-01-1.13749951E-04 5.87957780E-08-1.17069425E-11    2

-5.33110881E+04 4.24978573E+01-2.95221878E+00 1.06000240E-01-1.13749951E-04    3

 5.87957780E-08-1.17069425E-11-5.33110881E+04 4.24978573E+01                   4
C3H7O6r_7               H 7  C 3  O 6       G   3.0E+02   1.5E+03 1.5E+03      1

-2.95221878E+00 1.06000240E-01-1.13749951E-04 5.87957780E-08-1.17069425E-11    2

-5.33110881E+04 4.24978573E+01-2.95221878E+00 1.06000240E-01-1.13749951E-04    3

 5.87957780E-08-1.17069425E-11-5.33110881E+04 4.24978573E+01                   4
C3H6O3_1                H 6  C 3  O 3       G   3.0E+02   1.5E+03 1.5E+03      1

-4.17909762E+00 6.76344210E-02-5.97490153E-05 2.60128674E-08-4.35838817E-12    2

-4.99757276E+04 4.62602857E+01-4.17909762E+00 6.76344210E-02-5.97490153E-05    3

 2.60128674E-08-4.35838817E-12-4.99757276E+04 4.62602857E+01                   4
C3H6O3_2                H 6  C 3  O 3       G   3.0E+02   1.5E+03 1.5E+03      1

-4.68523494E+00 7.78836783E-02-7.98642799E-05 4.09714755E-08-8.27263073E-12    2

-6.43415637E+04 4.80955147E+01-4.68523494E+00 7.78836783E-02-7.98642799E-05    3

 4.09714755E-08-8.27263073E-12-6.43415637E+04 4.80955147E+01                   4
!
!
!
!
END
!
!
 REACTIONS
!
! *****************************************************************************
!    H2/O2 subset                                                             *
! *****************************************************************************
!
 H+O2=O+OH                            3.6E15  -0.410   16600 ! 
 H+H+M=H2+M                           7.0E17  -1.000       0 ! 
   N2/0/ H2O/0/ H2/0/                                        !
 H+H+N2=H2+N2                         5.4E18  -1.300       0 ! 
 H+H+H2=H2+H2                         1.0E17  -0.600       0 ! 
 H+H+H2O=H2+H2O                       1.0E19  -1.000       0 ! 
 H+O+M=OH+M                           6.2E16  -0.600       0 ! 
   H2O/5/                                                    ! 
 H+O2(+M)=HO2(+M)                     1.5E12   0.600       0 !
   LOW  / 3.5E16 -0.41 -1116 /                               !
   TROE / 0.5 1.0E-30 1.0E30 /                               !
   N2/0/ AR/0/ H2O/11/ H2/2/ O2/0.78/                        !
 H+O2(+AR)=HO2(+AR)                   1.5E12   0.600       0 ! 
   LOW  / 9.04E19 -1.500 490 /                               !
   TROE / 0.5 1.0E-30 1.0E30 /                               !
 H+O2(+N2)=HO2(+N2)                   1.5E12   0.600       0 ! 
   LOW  / 6.37E20 -1.720 520 /                               !
   TROE / 0.8 1.0E-30 1.0E30 /                               !
 O+O+M=O2+M                           1.9E13   0.000   -1788 ! 
   N2/1.5/ O2/1.5/ H2O/10/                                   !
 O+H2=OH+H                            3.8E12   0.000    7948 ! 
   DUPLICATE                                                 !
 O+H2=OH+H                            8.8E14   0.000   19175 ! 
   DUPLICATE                                                 !
 OH+OH=O+H2O                          4.3E03   2.700   -1822 ! 
 OH+H+M=H2O+M                         4.5E22  -2.000       0 ! 
   AR/0.38/ H2/0.73/ H2O/12/ !HE/0.38/                       !   
 OH+H2=H+H2O                          2.1E08   1.520    3449 ! 
 H2+O2=HO2+H                          7.4E05   2.433   53502 !  
 HO2+H=OH+OH                          8.4E13   0.000     400 ! 
 HO2+H=H2O+O                          1.4E12   0.000       0 ! 
 HO2+O=OH+O2                          1.6E13   0.000    -445 ! 
 HO2+OH=H2O+O2                        3.6E21  -2.100    9000 ! 
   DUPLICATE                                                 !
 HO2+OH=H2O+O2                        2.0E15  -0.600       0 ! 
   DUPLICATE                                                 !
 HO2+OH=H2O+O2                       -2.2E96 -24.000   49000 !
   DUPLICATE                                                 !
 HO2+HO2=H2O2+O2                      1.9E11   0.000   -1408 ! 
   DUPLICATE                                                 !
 HO2+HO2=H2O2+O2                      1.0E14   0.000   11034 !
   DUPLICATE                                                 !
 H2O2(+M)=OH+OH(+M)                   4.0E11   0.000   37137 ! 
   LOW  /2.291E16 0.0 43638/                                 !
   TROE /0.5 1E-30 1E30 1E30/                                !  
   H2O/12/ H2/2.5/ AR/0.64/                                  !
 H2O2+H=H2O+OH                        1.0E13   0.000    3580 ! 
 H2O2+H=HO2+H2                        1.7E12   0.000    3760 ! 
 H2O2+O=HO2+OH                        9.6E06   2.000    3970 ! 
 H2O2+OH=H2O+HO2                      1.9E12   0.000     427 ! 
   DUPLICATE                                                 !
 H2O2+OH=H2O+HO2                      1.6E18   0.000   29410 ! 
   DUPLICATE                                                 !
!
! *****************************************************************************
!    CO/CO2 subset                                                            *
! *****************************************************************************
!
 CO+O(+M)=CO2(+M)                     1.8E10   0.000    2384 ! 
   LOW  /1.35E24 -2.79 4191/                                 ! 
   TROE /1.0 1E-30 1E30 1E30/                                ! 
   H2/2.5/ H2O/12/ CO/1.9/ CO2/3.8/                          !
 CO+O2=CO2+O                          4.7E12   0.000   60500 ! 
 CO+HO2=CO2+OH                        1.6E05   2.180   17943 ! 
!
CO+OH=CO2+H                          8.7E05   1.730    -685 ! 
 PLOG/  0.01315                      2.1E05   1.900   -1064/ 
 PLOG/  0.1315                       2.5E05   1.880   -1043/
 PLOG/  1.315                        8.7E05   1.730    -685/				
 PLOG/ 13.158                        6.8E06   1.480      48/
 PLOG/ 131.58                        2.3E07   1.350     974/
CO+OH=HOCO                           2.0E20  -3.500    1309 ! 
 PLOG/ 0.013158                      1.7E15  -2.680     859/						  
 PLOG/ 0.13158                       5.9E18  -3.350     887/					
 PLOG/ 1.3158	                      2.6E20  -3.500    1309/						      
 PLOG/ 13.158	                      7.1E20  -3.320    1763/					
 PLOG/ 131.58                        1.1E20  -2.780    2056/
 HOCO+OH=CO2+H2O                      4.6E12   0.000     -89 ! 
   DUPLICATE                                                 !
 HOCO+OH=CO2+H2O                      9.5E06   2.000     -89 ! 
   DUPLICATE                                                 ! 
HOCO+O2=CO2+HO2                      9.9E11   0.000       0 ! 
!
!
HOCO(+M)=CO+OH(+M)           5.9E12    0.53  33980
LOW/2.20E23  -1.83   35260/
HOCO(+M)=CO2+H(+M)           1.7E12    0.31  32920
LOW/2.9E26  -3.02   35070/ 
! *****************************************************************************
!    CH2O subset                                                              *
! *****************************************************************************
! 
CH2O(+M)=HCO+H(+M)                   8.0E15   0.000   87726 ! 
 LOW /                               1.3E36  -5.500   93932/        
!
CH2O(+M)=CO+H2(+M)                   3.7E13   0.000   71969 ! 
 LOW /                               4.4E38  -6.100   93932/  
!
CH2O+H=HCO+H2	1	1	1
 PLOG/0.04                           7.4E23  -2.732   16379/ 
 PLOG/0.04                           2.1E10   1.057    3720/ !
 PLOG/1	                             1.4E23  -2.355   17519/
 PLOG/1                              1.6E15  -0.444    5682/ !
 PLOG/10                             7.3E23  -2.665   17634/  
 PLOG/10                             4.2E09   1.294    3591/ !
CH2O+H=H+CO+H2                       5.1E07   2.182   11524	
PLOG/0.04                            7.2E08   1.903   11733/
PLOG/1                               5.1E07   2.182   11524/
PLOG/10	                             1.1E09   1.812   13163/
CH2O+O=HCO+OH                        5.6E31  -5.189   19968  
DUPLICATE
CH2O+O=HCO+OH                        1.4E15  -0.530    4011 
DUPLICATE
CH2O+O=H+CO+OH                       2.5E21  -1.903   22674
CH2O+O2=HCO+HO2                      2.4E05   2.500   36461 
 DUPLICATE
CH2O+O2=HCO+HO2                     -1.4E15    0.027   56388 
 DUPLICATE
CH2O+O2=H+CO+HO2                     1.4E15    0.027   56388 
CH2O+OH=HCO+H2O	                     1.9E09    1.256    -302
 PLOG/0.04                           3.6E09    1.167    -206/  !
 PLOG/1	                             1.9E09    1.256    -302/  ! 
 PLOG/10                             1.1E09    1.330    -392/  ! 
CH2O+OH=H+CO+H2O                     7.2E10    0.892    9310	
PLOG/0.04                            7.0E10    0.911    8646/
PLOG/1                               7.2E10    0.892    9310/
PLOG/10                              8.4E10    0.879    9843/
CH2O+HO2=HCO+H2O2                    4.1E04   2.500   10206 ! 
 DUPLICATE
CH2O+HO2=HCO+H2O2                   -2.5E14   0.027   30133 
 DUPLICATE
CH2O+HO2=H+CO+H2O2                   2.5E14   0.027   30120
!
CH2O+CH3=HCO+CH4                     3.2E01   3.360    4310 
 DUPLICATE
CH2O+CH3=HCO+CH4                    -1.9E11   0.887   24237 
 DUPLICATE
CH2O+CH3=H+CO+CH4                    1.9E11   0.887   24224
!
HCO(+M)=H+CO(+M)                     4.9E16  -0.930   19724 !    					
 LOW/                                7.4E21  -2.360   19383/								
 TROE/ 0.103 139 10900 4550/								
 N2/1.5/ O2/1.5/ CO/1.5/ H2/2.0/  CH4/5.0/ CO2/3./ H2O/15./
!
HCO+H=CO+H2                          1.1E14   0.000       0 ! 
!
HCO+O=CO+OH                          3.0E13   0.000       0 ! 
!
HCO+O=CO2+H                          3.0E13   0.000       0 ! 
!
HCO+OH=CO+H2O                        1.1E14   0.000       0 ! 
!
HCO+O2=CO+HO2                        6.9E06   1.900   -1369 ! 
!
HCO+HO2=CO2+OH+H                     3.0E13   0.000       0 ! 
!
HCO+HCO=CO+CH2O                      2.7E13   0.000       0 ! 
!
!
! *****************************************************************************
!    CH4/CH3/CH2/CH/C Subset                                                               *
! *****************************************************************************
!  
CH3+H(+M)=CH4(+M)                    2.1E14   0.000       0 ! 
   LOW  /6.467E23 -1.8 0/                                    ! 
   TROE /0.6376 1E-30 3230 1E30/                             ! 
   CH4/1.9/ C2H6/4.8/                                        !
 CH4+H=CH3+H2                         4.1E03   3.156    8755 ! 
 CH4+O=CH3+OH                         4.4E05   2.500    6577 ! 
 CH4+OH=CH3+H2O                       1.0E06   2.182    2506 ! 
 CH4+HO2=CH3+H2O2                     4.7E04   2.500   21000 ! 
!
CH3+H=CH2+H2                         9.00E13   0.0     15100 !
CH3+O=CH2O+H                         8.0E13    0.0         0 !
CH3+OH=CH2+H2O                       7.50E06   2.0      5000 !  
!
 CH3+HO2=CH4+O2                       2.5E08   1.250   -1630 !  
 CH3+HO2=CH3O+OH                      2.0E13   0.000    1075 ! 
CH3+O2=CH3O+O                        2.87E13   0.0     30481 !
CH3+O2=CH2O+OH                       1.85E12   0.0     20315 !
CH3+CH3(+M)=C2H6(+M)                 2.1E16   -0.97      620 ! 
  LOW /1.26E50 -9.67 6220/
  TROE/ 0.5325 151 1038 4970 /
   N2/1.43/ H2O/8.59/
CH3+HCO=CH4+CO                       1.2E14    0.0         0 ! 
!
CH2+H=CH+H2                          1.00E18  -1.56        0 ! 
CH2+O=CO+H+H                         5.00E13   0.00        0 ! 
CH2+O=CO+H2                          3.00E13   0.00        0 !
CH2+OH=CH+H2O                        1.13E7    2.00     3000 !
CH2+OH=CH2O+H                        2.50E13   0.00        0 ! 
CH2+O2=CO+H2O                        2.20E22  -3.3      2867 ! 
CH2+O2=CO2+H+H                       3.3E21   -3.3      2867 !
CH2+O2=CH2O+O                        3.29E21  -3.3      2867 !
CH2+O2=CO2+H2                        2.63E21  -3.3      2867 !
CH2+O2=CO+OH+H                       1.64E21  -3.3      2867 !
CH2+CO2=CO+CH2O                      1.10E11   0.00     1000 !
CH2+CH4=CH3+CH3                      4.3E12    0.0     10030 !
CH2+CH3=C2H4+H                       4.20E13   0.00        0 ! 
CH2+CH2=C2H2+H+H                     4.00E13   0.00        0 !
CH2+C2H2=H2CCCH+H                    1.20E13   0.00     6600 ! 
CH2+HCCO=C2H3+CO                     3.00E13   0.00        0 !
!
CH2(S)+M=CH2+M                       1.00E13   0.00        0 !
    H/20/ H2O/3/ N2/0.0/ AR/0.0/
CH2(S)+AR=CH2+AR                     1.45E13   0.0       884 !
CH2(S)+N2=CH2+N2                     1.26E13   0.0       430 !
CH2(S)+H=CH+H2                       3.0E13    0.0         0 !
CH2(S)+H=CH2+H                       2.00E14   0.00        0 ! 
CH2(S)+H2=CH3+H                      7.2E13    0.0         0 !
CH2(S)+H2O=CH3+OH                    3.0E15   -0.6         0 !
CH2(S)+H2O=CH2+H2O                   3.0E13    0.0         0 ! 
CH2(S)+O=CO+H+H                      3.0E13    0.0         0 !    
CH2(S)+OH=CH2O+H                     3.0E13    0.0         0 !
CH2(S)+O2=CO+OH+H                    7.0E13    0.0         0 !
CH2(S)+CO2=CH2O+CO                   3.0E12    0.0         0 !
CH2(S)+CH4=CH3+CH3                   4.3E13    0.0         0 !
CH2(S)+CH3=C2H4+H                    2.0E13    0.0         0 !
CH2(S)+C2H6=CH3+C2H5                 1.2E14    0.0         0 !
CH2(S)+CH2CO=C2H4+CO                 1.6E14    0.0         0 ! 
!
CH+H=C+H2                            1.5E14    0.0         0 !
CH+O=CO+H                            5.7E13    0.0         0 !
CH+OH=HCO+H                          3.0E13    0.0         0 !
CH+OH=C+H2O                          4.0E7     2.0      3000 !
CH+O2=HCO+O                          3.30E13   0.0         0 ! 
CH+H2O=CH2O+H                        5.72E12   0.0      -755 !
CH+CO2=HCO+CO                        3.4E12    0.0       686 !
CH+CH2O=CH2CO+H                      9.5E13    0.0      -517 !
CH+C2H2=C3H2+H                       1.0E14    0.0         0 !
CH+CH4=C2H4+H                        6.00E13   0.0         0 ! 
CH+CH3=C2H3+H                        3.00E13   0.0         0 ! 
CH+CH2=C2H2+H                        4.00E13   0.0         0 !
CH+HCCO=C2H2+CO                      5.0E13    0.0         0 !
!
C+OH=CO+H                            5.0E13    0.0         0 ! 
C+O2=CO+O                            2.0E13    0.0         0 !
C+CH3=C2H2+H                         5.0E13    0.0         0 !
C+CH2=C2H+H                          5.0E13    0.0         0 !
!
!
!*******************************************************
!    CH3OH/CH2OH/CH3O Subset  
!*******************************************************
 CH3OH(+M)=CH3+OH(+M)                 2.1E18  -0.6148  92540 ! 
   LOW  /2.60E49 -8.80 101500/                               ! 
   TROE /0.7656 1910 59.51 9374/                                
 CH3OH+H=CH2OH+H2                     6.6E04   2.728    4449 ! 
 CH3OH+H=CH3O+H2                      4.1E04   2.658    9221 ! 
 CH3OH+O=CH2OH+OH                     2.1E13   0.000    5305 ! 
 CH3OH+O=CH3O+OH                      3.7E12   0.000    5305 ! 
 CH3OH+OH=CH2OH+H2O                   1.5E08   1.4434    113 ! 
 CH3OH+OH=CH3O+H2O                    2.7E07   1.4434    113 ! 
 CH3OH+HO2=CH2OH+H2O2                 3.5E-4   4.850   10346 ! 
 CH3OH+HO2=CH3O+H2O2                  1.5E-3   4.610   15928 ! 
 CH3OH+O2=CH2OH+HO2                   3.6E05   2.270   42760 ! 
!
 CH2OH=CH2O+H                         5.7E34  -6.640   46430 ! 
 CH2OH+H=CH2O+H2                      1.4E13   0.000       0 ! 
 CH2OH+H=CH3+OH                       6.0E12   0.000       0 ! 
 CH2OH+H(+M)=CH3OH(+M)                4.3E15  -0.790       0 ! 
   LOW  /3.844E37 -6.21 1333/                                !
   TROE /0.25 210 1434 1E30/                                 !
 CH2OH+O=CH2O+OH                      6.6E13   0.000    -693 ! 
 CH2OH+OH=CH2O+H2O                    2.4E13   0.000       0 ! 
 CH2OH+HO2=CH2O+H2O2                  1.2E13   0.000       0 ! 
 CH2OH+O2=CH2O+HO2                    7.2E13   0.000    3736 ! 
   DUPLICATE                                                 !
 CH2OH+O2=CH2O+HO2                    2.9E16  -1.500       0 ! 
   DUPLICATE                                                 !
 CH2OH+HCO=CH3OH+CO                   1.0E13   0.000       0 ! 
 CH2OH+HCO=CH2O+CH2O                  1.5E13   0.000       0 ! 
 CH2OH+CH2O=CH3OH+HCO                 5.5E03   2.810    5862 ! 
 CH2OH+CH2OH=CH3OH+CH2O               4.8E12   0.000       0 ! 
 CH2OH+CH3O=CH3OH+CH2O                2.4E12   0.000       0 ! 
 CH2OH+CH4=CH3OH+CH3                  2.2E01   3.100   16227 ! 
! 
 CH3O=CH2O+H                         4.2E107 -29.490   63410 ! 
 CH3O=CH2OH                          5.4E111 -30.460   62690 ! 
 CH3O+H=CH2O+H2                       5.3E13   0.000     745 ! 
 CH3O+H=CH3+OH                        4.6E12   0.000     745 ! 
 CH3O+H(+M)=CH3OH(+M)                 2.4E12   0.515      50 ! 
   LOW  /4.66E41 -7.44 14080/                                !
   TROE /0.7 100 90000 10000/                                !
   N2/1/ H2/2/ H2O/6/ CH4/2/ CO/1.5/ CO2/2/ C2H6/3/          !
 CH3O+O=CH2O+OH                       3.8E12   0.000       0 ! 
 CH3O+OH=CH2O+H2O                     1.8E13   0.000       0 ! 
 CH3O+HO2=CH3OH+O2                    1.4E11   0.000       0 !
 CH3O+O2=CH2O+HO2                     4.8E-1   3.567   -1055 ! 
 CH3O+CO=CH3+CO2                      9.5E25  -4.930    9080 ! 
 CH3O+CH3=CH2O+CH4                    2.4E13   0.000       0 ! 
 CH3O+CH4=CH3OH+CH3                   1.3E14   0.000   15073 ! 
 CH3O+CH2O=CH3OH+HCO                  1.0E11   0.000    2981 ! 
 CH3O+CH3O=CH3OH+CH2O                 6.0E13   0.000       0 ! 
!
! *****************************************************************************
!    C2 subset                                                                *
! *****************************************************************************
!
C2H6+H=C2H5+H2                       5.4E02    3.50      5210 ! 
C2H6+O=C2H5+OH                       3.0E07    2.00      5115 ! 
C2H6+OH=C2H5+H2O                     7.2E6     2.0        864 ! 
C2H6+HO2=C2H5+H2O2                   1.3E13    0.00     20460 ! 
C2H6+O2=C2H5+HO2                     5.0E13    0.0      55000 ! 
C2H6+CH3=C2H5+CH4                    5.5E-1    4.00      8300 !   
!
C2H4+H(+M)=C2H5(+M)                  1.081E12  0.454     1822 ! 
   LOW/1.112E34  -5.0   4448.0/
  TROE/0.5 95.0  95.0    200./
     H2/2/ CO/2/ CO2/3/ H2O/5/
!
C2H5+H(+M)=C2H6(+M)                  5.2E17   -0.99      1580 ! 
  LOW  /  2.0E41 -7.08 6685/
  TROE/  0.8422 125 2219 6882 /
  H2/2/ CO/2/ CO2/3/ H2O/5/ 
C2H5+H=CH3+CH3                       4.9E12    0.35         0 !
C2H5+O=CH3+CH2O                      4.2E13    0.00         0 ! 
C2H5+O=CH3HCO+H                      5.3E13    0.00         0 !
C2H5+O=C2H4+OH                       3.0E13    0.00         0 !          
C2H5+OH=C2H4+H2O                     2.4E13    0.00         0 ! 
C2H5+O2=C2H4+HO2                     1.0E10    0.00     -2190 ! 
C2H5+CH2O=C2H6+HCO                   5.5E03    2.81      5860 ! 
C2H5+HCO=C2H6+CO                     1.2E14    0.00         0 ! 
C2H5+CH3=C2H4+CH4                    1.1E12    0.00         0 ! 
C2H5+C2H5=C2H6+C2H4                  1.5E12    0.00         0 !
!
C2H3+H(+M)=C2H4(+M)                  6.1E12    0.27       280 !   
      LOW /0.98E30 -3.86 3320./
      TROE /0.7820 207.50 2663.00 6095.00/
  N2/1.4/ H2O/7.14/
!
C2H4+M=C2H2+H2+M                     3.50E16   0.00     71500 ! 
      N2/1.5/  H2O/10/
C2H4+H=C2H3+H2                       5.42E14   0.00     14902 !
C2H4+O=CH2HCO+H                      4.7E06    1.88       180 !
C2H4+O2=CH2HCO+OH                    2.0E08    1.500    39000 ! 
C2H4+O2=C2H3+HO2                     4.2E13    0.0      57630 ! 
C2H4+O=CH3+HCO                       8.1E6     1.88       180 !
C2H4+O=CH2CO+H2                      6.8E5     1.88      180  !
C2H4+OH=C2H3+H2O                     2.02E13   0.00      5940 !
C2H4+HO2=CH3HCO+OH                   2.2E12    0.00     17200 !
C2H4+CH3=C2H3+CH4		     5.0E11    0.0      15000 !
!
C2H3+H=C2H2+H2                       4.00E13   0.00         0 ! 
C2H3+O=CH2CO+H                       3.00E13   0.00         0 !
C2H3+OH=C2H2+H2O                     2.0E13    0.00         0 !
C2H3+O2=CH2O+HCO                     4.58E16    -1.39   1015 ! 
C2H3+O2=CH2HCO+O                     3.03E11  -0.29     10.73 !
C2H3+O2=C2H2+HO2                     1.3E6     1.61      -383 !
C2H3+CH2O=C2H4+HCO                   5.4E3     2.81      5860 ! 
C2H3+HCO=C2H4+CO                     9.0E13    0.0          0 ! 
C2H3+CH3=C2H2+CH4                    2.1E13    0.0          0 ! 
C2H3+C2H3=C2H4+C2H2                  6.3E13    0.0          0 ! 
C2H3+CH2=C3H4+H                      3.0E13    0.0          0 ! 
C2H3+C2H=C2H2+C2H2                   3.0E13    0.0          0 !
C2H3+CH=CH2+C2H2		     5.0E13    0.0          0 !
C2H3+C2H3=H2CCCH+CH3	             1.8E13    0.0          0 !   
!
!
!
!**************************
!     C2H2_HIGH PRESSURE 
!*************************
!
C2H2+M=C2H+H+M                       9.1E30  -3.700  127138 ! 
     H2/2/ CO/2/ CO2/3/  H2O/5/  
!
C2H2(+M)=H2CC(+M)		1.80E4   3.510    43300
   LOW  /2.5E15 -0.640 49700/ 
   TROE/0.5  1E-30  1E+30/
C2H2+H(+M)=C2H3(+M)		1.7E10   1.266    2709
   LOW  /6.3E31 -4.664 3780/ 
   TROE/0.7878  -10212  1E-30/
C2H+H2=C2H2+H                   4.1E5    2.390     864
C2H2+O=HCCO+H                   1.4E7    2.000     1900
C2H2+O=CH2+CO                   6.1E6    2.000     1900 
C2H2+O=C2H+OH                   3.2E15  -0.6       15000
!
C2H2+OH=C2H2OH                       3.5E31  -6.200    6635  ! 
 PLOG   / .01                        2.9E64 -18.570   10009. /
 PLOG   / .01                        2.6E33  -7.360    6392. /
 PLOG   / .025                       4.7E59 -16.870    9087. /
 PLOG   / .025                       4.4E32  -7.020    5933. /
 PLOG   / 0.1                        1.2E28  -5.560    3724. /
 PLOG   / 0.1                        6.4E42  -9.960   11737. /
 PLOG   / 1.0                        1.9E44 -11.380    6299. /
 PLOG   / 1.0                        3.5E31  -6.200    6635. / 
 PLOG   / 10.0                       1.5E24  -4.060    3261. /
 PLOG   / 10.0                       4.5E31  -5.920    8761. /
 PLOG   / 100.                       6.2E20  -2.800    2831. /
 PLOG   / 100.                       1.6E29  -4.910    9734. /
!
C2H2+OH=CH3+CO                       1.3E09   0.730    2579 ! 
 PLOG   / .01                        4.8E05   1.680    -330./
 PLOG   / .025                       4.4E06   1.400     227./
 PLOG   / 0.1                        7.7E07   1.050    1115./
 PLOG   / 1.0                        1.3E09   0.730    2579./
 PLOG   / 10.0                       4.3E08   0.920    3736./
 PLOG   / 100.                       8.3E05   1.770    4697./ 
!
C2H2+OH=HCCOH+H                      2.4E06   2.000   12713 ! 
 PLOG  /.01                          2.8E05   2.280   12419./
 PLOG  /.025                         7.5E05   2.160   12547./
 PLOG  /.1                           1.8E06   2.040   12669./
 PLOG  / 1.0                         2.4E06   2.000   12713./
 PLOG  / 10.                         3.2E06   1.970   12810./
 PLOG  / 100.                        7.4E06   1.890   13603./ 
!
C2H2+OH=CH2CO+H                      7.5E06   1.550    2106 !   
 PLOG   /.01                         1.7E03   2.560    -844. /
 PLOG   /.025                        1.5E04   2.280    -292. /
 PLOG   / 0.1                        3.0E05   1.920     598. /
 PLOG   / 1.0                        7.5E06   1.550    2106. /
 PLOG   / 10.0                       5.1E06   1.650    3400. /
 PLOG   / 100.                       1.5E04   2.450    4477. /
!
C2H2+OH=C2H+H2O                  2.6E6     2.140     8586
!
C2H2+HO2=CH2CHOO                                  7.11E+20       -3.15    15650.0
  PLOG/1.000E-02                     5.0E06  -1.020    9152/
  PLOG/1.000E-02                     1.9E26  -8.34     9249/                             
  PLOG/1.000E-01                     6.0E17  -3.82    10790/
  PLOG/1.000E-01                    5.3E129 -41.74    35930/                           
  PLOG/3.160E-01                     2.5E48 -12.82    25220/
  PLOG/3.160E-01                     2.0E18  -3.67    10480/                            
  PLOG/1.000E+00                     4.1E50 -13.07    27220/
  PLOG/1.000E+00                     4.9E21  -4.37    12220/                            
  PLOG/3.160E+00                     9.1E46 -11.57    26880/
  PLOG/3.160E+00                     1.9E22  -4.28    13080/                            
  PLOG/1.000E+01                     4.6E43 -10.24    26930/
  PLOG/1.000E+01                     2.1E21  -3.78    13380/                            
  PLOG/3.160E+01                     5.6E38  -8.49    26210/
  PLOG/3.160E+01                     1.4E20  -3.30    13410/                            
  PLOG/1.000E+02                     2.5E35  -7.26    26390/
  PLOG/1.000E+02                     1.4E19  -2.91    13420/                            
!
C2H2+HO2=CHCHO+OH                               3.24E+09        1.05    16950.0
  PLOG/1.000E-02                     5.5E09   0.91    18500/
  PLOG/1.000E-02                     2.4E07   1.54    14690/                            
  PLOG/1.000E-01                     5.9E09   0.90    18550/
  PLOG/1.000E-01                     2.5E07   1.54    14700/                            
  PLOG/3.160E-01                     6.8E09   0.88    18640/
  PLOG/3.160E-01                     2.6E07   1.54    14730/                            
  PLOG/1.000E+00                     1.6E10   0.77    19040/
  PLOG/1.000E+00                     2.5E07   1.56    14790/                            
  PLOG/3.160E+00                     3.5E09   0.99    18810/
  PLOG/3.160E+00                     1.5E08   1.32    15090/                            
  PLOG/1.000E+01                     5.4E10   0.61    20740/
  PLOG/1.000E+01                     1.6E08   1.36    15420/                            
  PLOG/3.160E+01                     3.7E08   1.23    15960/
  PLOG/3.160E+01                     1.7E07   1.59    15910/                            
  PLOG/1.000E+02                     1.5E11   0.48    17730/
  PLOG/1.000E+02                     7.2E06   1.73    16020/                            
!
CHCHO+H=CH2CO+H                      1.0E14   0.000       0 ! #           
CHCHO+O2=CO2+H+HCO                   2.1E09   0.9929   -269 ! #           
CHCHO+O2=OCHCHO+O                    1.3E06   2.4202   1604 ! #            
!
C2H2+HO2=CH2CHO+O                              1.41E+05        1.86    15460.0
  PLOG/1.000E-02                     5.5      1.19    12880/
  PLOG/1.000E-02                     2.9E-4   4.16     7736/                             
  PLOG/1.000E-01                     1.1E08   0.77    13600/
  PLOG/1.000E-01                     6.1E03   3.81     8394/                             
  PLOG/3.160E-01                     1.2E07   1.09    13050/
  PLOG/3.160E-01                     5.4E-4   4.09     8044/                             
  PLOG/1.000E+00                     3.0E07   0.98    13310/
  PLOG/1.000E+00                     2.5E-4   4.19     8203/                             
  PLOG/3.160E+00                     2.0E74 -16.33   109200/
  PLOG/3.160E+00                     6.6E04   1.85    12360/                            
  PLOG/1.000E+01                     7.5E14  -1.17    18350/
  PLOG/1.000E+01                     2.9E-1   3.38    10590/                            
  PLOG/3.160E+01                     8.6E18  -2.27    22230/
  PLOG/3.160E+01                     2.0E00   3.17    11740/                            
  PLOG/1.000E+02                     5.8E18  -2.09    24350/
  PLOG/1.000E+02                     1.1E-1   3.52    11980/                            
C2H2+HO2=CH2O+HCO                                 8.66E+07        0.87    14170.0
  PLOG/1.000E-02                     3.9E13  -1.17    13750/
  PLOG/1.000E-02                     8.4E00   2.56     7382/                             
  PLOG/1.000E-01                     4.3E00   2.64     7253/
  PLOG/1.000E-01                     1.6E13  -1.05    13520/                            
  PLOG/3.160E-01                     2.6E-6   4.34     4525/
  PLOG/3.160E-01                     6.9E09  -0.00    11720/                            
  PLOG/1.000E+00                    3.3E102 -24.18   138600/
  PLOG/1.000E+00                     8.1E07   0.60    10850/                            
  PLOG/3.160E+00                     5.2E15  -1.75    15180/
  PLOG/3.160E+00                     3.5E00   2.69     8025/                             
  PLOG/1.000E+01                     7.3E35  -7.77    26970/
  PLOG/1.000E+01                     9.8E06   0.91    11710/                            
  PLOG/3.160E+01                     1.8E28  -5.30    25130/
  PLOG/3.160E+01                     1.8E04   1.70    11250/                            
  PLOG/1.000E+02                     2.5E16  -1.70    20030/
  PLOG/1.000E+02                     4.3E-6   4.31     6829/ 
C2H2+HO2=CH2O+H+CO                                 8.66E+07        0.87    14170.0
  PLOG/1.000E-02                     9.1E13  -1.17    13750/
  PLOG/1.000E-02                     2.0E01   2.56     7382/                             
  PLOG/1.000E-01                     9.9E00   2.64     7253/
  PLOG/1.000E-01                     3.6E13  -1.05    13520/                            
  PLOG/3.160E-01                     6.1E-6   4.34     4525/
  PLOG/3.160E-01                     1.6E10  -0.00    11720/                            
  PLOG/1.000E+00                    7.8E102 -24.18   138600/
  PLOG/1.000E+00                     1.9E08   0.60    10850/                            
  PLOG/3.160E+00                     1.2E16  -1.75    15180/
  PLOG/3.160E+00                     8.3E00   2.69     8025/                             
  PLOG/1.000E+01                     1.7E36  -7.77    26970/
  PLOG/1.000E+01                     2.3E07   0.91    11710/                            
  PLOG/3.160E+01                     4.1E28  -5.30    25130/
  PLOG/3.160E+01                     4.2E04   1.70    11250/                            
  PLOG/1.000E+02                     5.8E16  -1.70    20030/
  PLOG/1.000E+02                     1.0E-5   4.31     6829/                                                         
!
C2H2+HO2=OCHCHO+H                                   3.94E+04        1.68    13980.0
  PLOG/1.000E-02                     8.5E07   0.48    11720/
  PLOG/1.000E-02                     2.4E-6   4.43     5578/                             
  PLOG/1.000E-01                     7.4E07   0.50    11690/
  PLOG/1.000E-01                     2.0E-6   4.45     5564/                             
  PLOG/3.160E-01                     7.9E07   0.49    11700/
  PLOG/3.160E-01                     1.8E-6   4.46     5654/                             
  PLOG/1.000E+00                     2.2E09   0.06    12470/
  PLOG/1.000E+00                     2.2E-5   4.17     6416/                             
  PLOG/3.160E+00                     7.0E49 -10.18    77110/
  PLOG/3.160E+00                     7.7E05   1.18    11340/                            
  PLOG/1.000E+01                     4.1E16  -2.03    17630/
  PLOG/1.000E+01                     2.0E-2   3.38     8696/                             
  PLOG/3.160E+01                     9.4E16  -2.03    19590/
  PLOG/3.160E+01                     6.1E-3   3.53     9217/                             
  PLOG/1.000E+02                     5.9E21  -3.32    25030/
  PLOG/1.000E+02                     6.8E-2   3.27    10760/                            
C2H2+HO2=CH2CO+OH                                  5.16E-04        3.99    18890.0
  PLOG/1.000E-02                     6.3E-7   4.75    15530/
  PLOG/1.000E-02                    1.3E-14   6.58    10270/                            
  PLOG/1.000E-01                     6.7E-7   4.74    15550/
  PLOG/1.000E-01                    1.3E-14   6.59    10330/                            
  PLOG/3.160E-01                     4.2E-7   4.81    15410/
  PLOG/3.160E-01                    4.0E-14   6.36    10270/                            
  PLOG/1.000E+00                     5.3E-7   4.78    15460/
  PLOG/1.000E+00                    3.3E-15   6.70    10090/                            
  PLOG/3.160E+00                     1.0E-6   4.69    15640/
  PLOG/3.160E+00                    8.7E-21   8.30     8107/                             
  PLOG/1.000E+01                     4.7E-5   4.22    16780/
  PLOG/1.000E+01                    8.4E-22   8.76     8804/                             
  PLOG/3.160E+01                     9.0E-1   2.97    19730/
  PLOG/3.160E+01                    6.9E-14   6.67    13130/                            
  PLOG/1.000E+02                     3.6E03   1.97    23010/
  PLOG/1.000E+02                    6.6E-12   6.15    14730/                            
C2H2+HO2=CO+CH3O                                3.06E+05        1.07    14220.0
  PLOG/1.000E-02                     3.5E11   0.00    49510/
  PLOG/1.000E-02                     2.9E04   1.23     9903/                             
  PLOG/1.000E-01                     2.8E08   0.01    11920/
  PLOG/1.000E-01                     9.7E-7   4.15     5173/                             
  PLOG/3.160E-01                     8.1E07   0.18    11650/
  PLOG/3.160E-01                     1.8E-8   4.62     4517/                             
  PLOG/1.000E+00                     8.9E69 -15.85   102500/
  PLOG/1.000E+00                     5.4E05   0.86    10700/                            
  PLOG/3.160E+00                     5.7E12  -1.25    14570/
  PLOG/3.160E+00                     5.4E-4   3.42     7218/                             
  PLOG/1.000E+01                     3.3E23  -4.45    21210/
  PLOG/1.000E+01                     2.9E02   1.84    10460/                            
  PLOG/3.160E+01                     2.4E22  -3.96    22650/
  PLOG/3.160E+01                     8.1E00   2.30    10560/                            
  PLOG/1.000E+02                     1.2E18  -2.57    22360/
  PLOG/1.000E+02                     6.9E-4   3.42     9329/                             
C2H2+HO2=CO2+CH3                                 4.13E+05        0.96    14140.0
  PLOG/1.000E-02                     1.2E-7   4.31     4614/
  PLOG/1.000E-02                     2.0E08   0.00    11790/                            
  PLOG/1.000E-01                     1.1E-7   4.32     4622/
  PLOG/1.000E-01                     2.0E08   0.00    11780/                            
  PLOG/3.160E-01                    1.8E142 -35.04   188700/
  PLOG/3.160E-01                     1.6E05   0.95    10200/                            
  PLOG/1.000E+00                     4.0E84 -19.80   119800/
  PLOG/1.000E+00                     1.4E06   0.68    10810/                            
  PLOG/3.160E+00                     5.0E13  -1.60    14980/
  PLOG/3.160E+00                     9.3E-3   3.00     7659/                             
  PLOG/1.000E+01                     8.6E28  -6.15    24030/
  PLOG/1.000E+01                     1.9E04   1.26    11230/                            
  PLOG/3.160E+01                     1.3E27  -5.42    25380/
  PLOG/3.160E+01                     2.9E02   1.79    11240/                            
  PLOG/1.000E+02                     1.7E15  -1.80    20370/
  PLOG/1.000E+02                     3.9E-7   4.21     7314/                             
C2H2+O2=HCO+HCO	                     6.1E12   0.000   53250
 DUPLICATE
C2H2+O2=HCO+HCO                      1.7E07   1.670   70960 !          
 DUPLICATE
C2H2+O2=HCO+HCO	                    -7.3E22  -2.473   73164	
 DUPLICATE
C2H2+O2=HCO+HCO                     -2.2E32  -4.946   93078
 DUPLICATE
C2H2+O2=HCO+H+CO                     7.3E22  -2.473   73164
C2H2+O2=H+CO+H+CO                    2.2E32  -4.946   93078
C2H2+CH2(S)=C2H2+CH2                 4.0E13   0.000       0 !  
H2CC+H=C2H2+H                        1.0E14   0.000       0 !        
H2CC+OH=CH2CO+H                      2.0E13   0.000       0 !         
H2CC+O2=CH2+CO2                      1.0E13   0.000       0 ! 
!
C2H2OH+O2=OCHCHO+OH           1.0E12    0.0  5000 !
C2H2OH+O2=HOCHO+HCO           4.2E12    0.0  0! 
!
C2H+O=CH+CO                          5.0E13    0.0          0 !
C2H+OH=HCCO+H                        2.0E13    0.0          0 !
C2H+OH=C2+H2O                        4.0E7     2.0       8000 !
C2H+O2=CO+CO+H                       2.52E13   0.0          0 !
C2H+CH4=C2H2+CH3                     7.2E13    0.0        980 !
C2H+C2H2=C4H2+H                      2.47E12   0.5       -391 ! 
!
C2+OH=C2O+H                          5.0E13    0.0          0 !
C2+O2=CO+CO                          5.0E13    0.0          0 !
!
!
  ! *****************************************************
  ! *   CH3HCO/CH2HCO/CH3CO/CH2CO/HCCOH/HCCO/C2O subset *
  ! *****************************************************
  !
!
CH3HCO=CH3+HCO                       7.1E15    0.0      81280 !
CH3HCO+H=CH3CO+H2                    4.1E9     1.16      2400 !
CH3HCO+O=CH3CO+OH                    5.8E12    0.0       1800 !
CH3HCO+OH=CH3CO+H2O                  2.3E10    0.73     -1110 !
CH3HCO+HO2=CH3CO+H2O2                3.0E12    0.0      12000 !
CH3HCO+O2=CH3CO+HO2                  3.0E13    0.0      39000 !
CH3HCO+CH3=CH3CO+CH4                 2.0E-6    5.60      2460 !
!
CH2HCO=CH3+CO                        1.0E13    0.0      42000 !
CH2HCO+H=CH3+HCO                     1.0E14    0.0          0 !
CH2HCO+H=CH3CO+H                     3.0E13    0.0          0 !
CH2HCO+O=CH2O+HCO                    5.0E13    0.0          0 !
CH2HCO+OH=CH2CO+H2O                  2.0E13    0.0          0 !
CH2HCO+OH=CH2OH+HCO                  1.0E13    0.0          0 !
CH2HCO+O2=CH2O+CO+OH                 1.1E14  -0.610   11422 ! 
CH2HCO+CH3=C2H5CHO                   5.0E13    0.0          0 !
CH2HCO+CH2=C2H4+HCO                  5.0E13    0.0          0 !
CH2HCO+CH=C2H3+HCO                   1.0E14    0.0          0 !
!
C2H2OH=HCCOH+H                       1.5E32  -6.168   52239 ! 
C2H2OH+H=CH2HCO+H                    5.0E13    0.0          0 !
C2H2OH+O=OCHCHO+H                    5.0E13    0.0          0 !
!
CH3CO(+M)=CH3+CO(+M)                 2.8E13    0.0      17100 ! 
  LOW/2.1E15  0.0  14000./
  TROE/ 0.5 1.0E-30 1.0E30 /
     H2/2/ CO/2/ CO2/3/  H2O/5/
CH3CO+H=CH3+HCO                      2.1E13    0.00         0 ! 
CH3CO+H=CH2CO+H2                     1.2E13    0.00         0 ! 
CH3CO+O=CH3+CO2                      1.5E14    0.00         0 ! 
CH3CO+O=CH2CO+OH                     4.0E13    0.00         0 ! 
CH3CO+OH=CH2CO+H2O                   1.2E13    0.00         0 ! 
CH2+CO(+M)=CH2CO(+M)                 8.1E11    0.5       4510 ! 
  LOW/ 1.88E33 -5.11 7095./
  TROE/ 0.5907 275 1226 5185/
     H2/2/ CO/2/ CO2/3/  H2O/8.58/  N2/1.43/
CH2CO+H=CH3+CO                       5.93E6    2.0       1300 ! 
CH2CO+H=HCCO+H2                      3.0E7     2.0      10000 ! 
CH2CO+O=CH2+CO2                      1.8E12    0.0       1350 ! 
CH2CO+O=HCCO+OH                      2.0E7     2.0      10000 !
CH2CO+OH=CH2OH+CO                    7.2E12    0.0          0 ! 
CH2CO+OH=CH3+CO2                     3.0E12    0.0          0 !
CH2CO+OH=HCCO+H2O                    1.0E7     2.0       3000 !
!
HCCOH+H=HCCO+H2                      3.0E7     2.0       1000 ! 
HCCOH+OH=HCCO+H2O                    1.0E7     2.0       1000 !
HCCOH+O=HCCO+OH                      2.0E7     3.0       1900 !
!
CH+CO(+M)=HCCO(+M)                   5.0E13    0.0          0 ! 
  LOW/ 1.88E28  -3.74 1936 /
  TROE/ 0.5757 237  1652 5069 /
   N2/1.43/ H2O/8.58/ CO/2/ CO2/3/ H2/2/
HCCO+H=CH2(S)+CO                     1.00E14   0.0          0 ! 
HCCO+O=CO+CO+H                       1.00E14   0.0          0 ! 
HCCO+OH=C2O+H2O                      6.0E13    0.0          0 ! 
HCCO+O2=CO+CO2+H                     1.4E7     1.7       1000 ! 
HCCO+O2=CO+CO+OH                     2.88E7    1.7       1000 !
HCCO+HCCO=C2H2+CO+CO                 1.00E13   0.0          0 !
HCCO+C2H2=H2CCCH+CO		     1.0E11    0.0       3000 !
!
C2O+H=CH+CO                          1.0E13    0.0          0 ! 
C2O+O=CO+CO                          5.0E13    0.0          0 ! 
C2O+OH=CO+CO+H                       2.0E13    0.0          0 ! 
C2O+O2=CO+CO+O                       2.0E13    0.0          0 ! 
!
C2H5+HCO=C2H5CHO                     1.8E13    0.0          0 !
C2H5CHO+H=C2H5CO+H2                  8.0E13    0.0          0 !
C2H5CHO+O=C2H5CO+OH                  7.8E12    0.0       1730 !
C2H5CHO+OH=C2H5CO+H2O                1.2E13    0.0          0 !
C2H5+CO=C2H5CO                       1.5E11    0.0       4800 !
!
!
! ************************************************************************
!    H/N/O subset 
! ************************************************************************
!
!
NO+H(+M)=HNO(+M)                     1.520E+15  -0.410       0  !
   LOW /2.357E+14 0.206 -1550/                                  !             
   TROE /0.82 1E-30 1E+30 1E+30/                                !         
   N2/1.6/                                                      !          
NO+H+N2=HNO+N2                       7.0E19   -1.50         0 ! 
NO+O(+M)=NO2(+M)                     1.300E+15  -0.750       0 !          
   LOW  /4.72E+24 -2.87 1550/                                   !            
  TROE /0.850 1E-30 1E+30 1E+30/                               ! 
   AR/0/                                                        !
!
 NO+OH(+M)=HONO(+M)                   1.100E+14  -0.300       0 !          
   LOW  /3.392E+23 -2.5 0/                                      !
   TROE /0.75 1E-30 1E+30 1E+30/                                !          
!
NO+HO2=NO2+OH                        2.1E12    0.00      -479 !
!
NO2+H=NO+OH                          8.4E13    0.0          0 !
NO2+O=NO+O2                          3.9E12    0.0       -238 !
NO2+O(+M)=NO3(+M)                    1.3E13    0.0          0 !
   LOW/1.0E28  -4.08 2470./
   N2/1.5/ O2/1.5/  H2O/18.6/
NO+NO+O2=NO2+NO2		     1.2E9     0.0      -1053 ! 
NO2+NO2=NO3+NO                       9.6E09    0.73     20900 !
!
NO3+H=NO2+OH                         6.0E13    0.0          0 !
NO3+O=NO2+O2                         1.0E13    0.0          0 !
NO3+OH=NO2+HO2                       1.4E13    0.0          0 !
NO3+HO2=NO2+O2+OH                    1.5E12    0.0          0 !
NO3+NO2=NO+NO2+O2                    5.0E10    0.0       2940 !
!
HNO+H=H2+NO                          4.5E11    0.72       655 !
HNO+O=NO+OH                          1.0E13    0.0          0 ! 
HNO+OH=NO+H2O                        3.6E13    0.0          0 !
HNO+O2=HO2+NO                        1.0E13    0.0      25000 !
HNO+NO2=HONO+NO                      6.0E11    0.0       2000 !
HNO+HNO=N2O+H2O                      9.0E08    0.0       3100 ! 
HNO+NH2=NH3+NO                       3.63E6    1.63     -1252 ! 
!
H2NO+M=HNO+H+M                       2.5E15    0.0      50000 ! 
  H2O/5/  N2/2/
H2NO+H=HNO+H2                        3.0E7     2.0       2000 !
H2NO+H=NH2+OH                        5.0E13    0.0          0 !
H2NO+O=NH2+O2                        2.0E14    0.0          0 ! 
H2NO+O=HNO+OH                        3.0E7     2.0       2000 !
H2NO+OH=HNO+H2O                      2.0E7     2.0       1000 !
H2NO+NO=HNO+HNO                      2.0E04    2.0      13000 ! 
H2NO+NO2=HONO+HNO                    6.0E11    0.0       2000 !
!
HONO+H=H2+NO2                        1.2E13    0.0       7352 !
HONO+O=OH+NO2                        1.2E13    0.0       5961 !
HONO+OH=H2O+NO2                      4.0E12    0.0          0 !
!
NH3+M=NH2+H+M                        2.2E16    0.0      93470 ! 
NH3+H=NH2+H2                         6.4E05    2.39     10171 !
NH3+O=NH2+OH                         9.4E06    1.94      6460 ! 
NH3+OH=NH2+H2O                       2.0E06    2.04       566 !
NH3+HO2=NH2+H2O2                     3.0E11    0.0      22000 !
!
NH2+H=NH+H2                          4.0E13    0.00      3650 !
NH2+O=HNO+H                          6.6E14   -0.50         0 !
NH2+O=NH+OH                          6.8E12    0.0          0 !
NH2+OH=NH+H2O                        4.0E06    2.0       1000 !
NH2+HO2=H2NO+OH                      5.0E13    0.0          0 !
NH2+HO2=NH3+O2                       1.0E13    0.0          0 !
NH2+NO=NNH+OH                        8.9E12   -0.35         0 ! 
NH2+NO=N2+H2O                        1.3E16   -1.25         0 ! 
 DUP
NH2+NO=N2+H2O                       -8.9E12   -0.35         0 !
 DUP
NH2+NO2=N2O+H2O                      3.2E18   -2.2          0 !
NH2+NO2=H2NO+NO                      3.5E12    0.0          0 !
NH2+H2NO=NH3+HNO                     3.0E12    0.0       1000 !
NH2+HONO=NO2+NH3                     7.1E1     3.02     -4941 !
NH2+NH2=N2H2+H2                      8.5E11    0.0          0 !
NH2+NH=N2H2+H                        5.0E13    0.0          0 !
NH2+N=N2+H+H                         7.2E13    0.0          0 !
!
NH+H=N+H2                            3.0E13    0.0          0 !
NH+O=NO+H                            9.2E13    0.0          0 ! 
NH+OH=HNO+H                          2.0E13    0.0          0 !
NH+OH=N+H2O                          5.0E11    0.50      2000 !
NH+O2=HNO+O                          4.6E05    2.0       6500 !
NH+O2=NO+OH                          1.3E06    1.5        100 !
NH+NO=N2O+H                          2.9E14   -0.4          0 !
 DUP
NH+NO=N2O+H                         -2.2E13   -0.23         0 !
 DUP
NH+NO=N2+OH                          2.2E13   -0.23         0 !
NH+NO2=N2O+OH                        1.0E13    0.0          0 !
NH+NH=N2+H+H                         2.5E13    0.0          0 !
NH+N=N2+H                            3.0E13    0.0          0 !
!
N+OH=NO+H                            3.8E13    0.0          0 !
N+O2=NO+O                            6.4E09    1.0       6280 !
N+NO=N2+O                            3.3E12    0.30         0 !
!
N2H2+M=NNH+H+M                       5.0E16    0.0      50000 !
  H2O/15/ O2/2/ N2/2/ H2/2/
N2H2+H=NNH+H2                        5.0E13    0.0       1000 !
N2H2+O=NH2+NO                        1.0E13    0.0          0 !
N2H2+O=NNH+OH                        2.0E13    0.0       1000 !
N2H2+OH=NNH+H2O                      1.0E13    0.0       1000 !
N2H2+NO=N2O+NH2                      3.0E12    0.0          0 !
N2H2+NH2=NH3+NNH                     1.0E13    0.0       1000 !
N2H2+NH=NNH+NH2                      1.0E13    0.0       1000 !
!
NNH=N2+H                             1.0E7     0.0          0 ! 
NNH+H=N2+H2                          1.0E14    0.0          0 !
NNH+O=N2O+H                          1.0E14    0.0          0 !
NNH+O=N2+OH                          8.0E13    0.0          0 !
NNH+O=NH+NO                          5.0E13    0.0          0 !
NNH+OH=N2+H2O                        5.0E13    0.0          0 !
NNH+O2=N2+HO2                        2.0E14    0.0          0 ! 
NNH+O2=N2+O2+H                       5.0E13    0.0          0 ! 
NNH+NO=N2+HNO                        5.0E13    0.0          0 !
NNH+NH2=N2+NH3                       5.0E13    0.0          0 !
NNH+NH=N2+NH2                        5.0E13    0.0          0 !
!
N2O+M=N2+O+M                         4.0E14    0.0      56100 !
 N2/1.7/   O2/1.4/ H2O/12/ CO/1.5/  CO2/3/
N2O+H=N2+OH                          3.3E10    0.0       4729 !
 DUP
N2O+H=N2+OH                          4.4E14    0.0      19254 !
 DUP
N2O+O=NO+NO                          6.6E13    0.0      26630 ! 
N2O+O=N2+O2                          1.0E14    0.0      28000 ! 
N2O+OH=N2+HO2                        1.3E-2    4.72     36561 ! 
N2O+OH=HNO+NO                        1.2E-4    4.33     25081 ! 
N2O+NO=NO2+N2                        5.3E05    2.23     46281 ! 
!  
HONO2+OH=NO3+H2O                     1.0E10    0.0      -1240 ! 
H2NO+O2=HNO+HO2                      3.0E12    0.0      25000 ! 
HONO+HONO=>NO+NO2+H2O                3.5E-1    3.64     12100 ! 
H2NO+HO2=HNO+H2O2                    2.9E04    2.69      1600 ! 
HNOH+H=NH2+OH                        4.0E13    0.0          0 ! 
HNOH+H=HNO+H2                        4.8E8     1.5        378 ! 
HNOH+O=HNO+OH                        7.0E13    0.0          0 ! 
DUP
HNOH+O=HNO+OH                        3.3E08    1.5       -358 ! 
DUP
HNOH+OH=HNO+H2O                      2.4E6     2.0      -1192 ! 
HNOH+NH2=NH3+HNO                     1.8E6     1.94     -1152 ! 
HNOH+HO2=HNO+H2O2                    2.9E4     2.69     -1600 ! 
HNOH+M=HNO+H+M                       2.0E24   -2.84     58934 ! 
  H2O/10/
HNOH+O2=HNO+HO2                      3.0E12    0.0      25000 ! 
HNOH+NO2=HONO+HNO                    6.0E11    0.0       2000 ! 
!
! *****************************************************
! *  cyanide subset                                   *
! *****************************************************
!
CN+H2=HCN+H                          3.0E05    2.45      2237 !
HCN+O=NCO+H                          1.4E04    2.64      4980 !
HCN+O=NH+CO                          3.5E03    2.64      4980 !
HCN+O=CN+OH                          2.7E09    1.58     29200 !
HCN+OH=CN+H2O                        3.9E06    1.83     10300 !
HCN+OH=HOCN+H                        5.9E04    2.40     12500 !
HCN+OH=HNCO+H                        2.0E-3    4.00      1000 !
HCN+OH=NH2+CO                        7.8E-4    4.00      4000 !
HCN+CN=C2N2+H                        1.5E07    1.71      1530 ! 
!
CN+O=CO+N                            7.7E13    0.0          0 !
CN+OH=NCO+H                          4.0E13    0.0          0 !
CN+O2=NCO+O                          7.5E12    0.0       -389 !
CN+CO2=NCO+CO                        3.7E06    2.16     26884 !
CN+NO2=NCO+NO                        5.3E15   -0.752      344 !
CN+NO2=CO+N2O                        4.9E14   -0.752      344 !
CN+NO2=N2+CO2                        3.7E14   -0.752      344 !
CN+HNO=HCN+NO                        1.8E13    0.00         0 !
CN+HONO=HCN+NO2                      1.2E13    0.00         0 !
CN+N2O=NCN+NO                        3.9E03    2.6       3696 !
CN+HNCO=HCN+NCO                      1.5E13    0.0          0 !
CN+NCO=NCN+CO                        1.8E13    0.0          0 !
!
HNCO+M=NH+CO+M                       1.1E16    0.0      86000 !
HNCO+H=NH2+CO                        2.2E07    1.7       3800 !
HNCO+O=NCO+OH                        2.2E6     2.11     11425 !
HNCO+O=NH+CO2                        9.8E7     1.41      8524 !
HNCO+O=HNO+CO                        1.5E08    1.57     44012 !
HNCO+HO2=NCO+H2O2                    3.0E11    0.0      22000 !
HNCO+O2=HNO+CO2                      1.0E12    0.0      35000 !
HNCO+NH2=NH3+NCO                     5.0E12    0.0       6200 !
HNCO+NH=NH2+NCO                      3.0E13    0.0      23700 !
!
HOCN+H=NCO+H2                        2.0E07    2.0       2000 !
HOCN+O=NCO+OH                        1.5E04    2.64      4000 !
HOCN+OH=NCO+H2O                      6.4E05    2.0       2563 !
!
HCNO+H=HCN+OH                        1.0E14    0.0      12000 !
HCNO+O=HCO+NO                        2.0E14    0.0          0 !
HCNO+OH=CH2O+NO                      4.0E13    0.0          0 !
!
NCO+M=N+CO+M                         3.1E16   -0.50     48000 !
NCO+H=NH+CO                          5.0E13    0.0          0 !
NCO+O=NO+CO                          4.7E13    0.0          0 !
NCO+OH=NO+HCO                        5.0E12    0.0      15000 !
NCO+O2=NO+CO2                        2.0E12    0.0      20000 !
NCO+H2=HNCO+H                        7.6E02    3.0       4000 !
NCO+HCO=HNCO+CO                      3.6E13    0.0          0 !
NCO+NO=N2O+CO                        6.2E17   -1.73       763 !
NCO+NO=N2+CO2                        7.8E17   -1.73       763 !
NCO+NO2=CO+NO+NO                     2.5E11    0.0       -707 !
NCO+NO2=CO2+N2O                      3.0E12    0.0       -707 !
NCO+HNO=HNCO+NO                      1.8E13    0.0          0 !
NCO+HONO=HNCO+NO2                    3.6E12    0.0          0 !
NCO+N=N2+CO                          2.0E13    0.0          0 !
NCO+NCO=N2+CO+CO                     1.8E13    0.0          0 !
!
C2N2+O=NCO+CN                        4.6E12    0.0       8880 !
C2N2+OH=HOCN+CN                      1.9E11    0.0       2900 !
!
NCN+H=HCN+N                          1.0E14    0.0          0 !
NCN+O=CN+NO                          1.0E14    0.0          0 !
NCN+OH=HCN+NO                        5.0E13    0.0          0 !
NCN+O2=NO+NCO                        1.0E13    0.0          0 !
!
CH3CN+H=HCN+CH3                      4.0E7     2.0       2000 !
CH3CN+H=CH2CN+H2                     3.0E7     2.0       1000 !
CH3CN+O=NCO+CH3                      1.5E4     2.64      4980 !
CH3CN+OH=CH2CN+H2O                   2.0E7     2.0       2000 !
CH2CN+O=CH2O+CN                      1.0E14    0.0          0 !
CH2OH+CN=CH2CN+OH                    5.0E13    0.0          0 !
H2CN+M=HCN+H+M                       3.0E14    0.0      22000 !
!
!
  ! *****************************************************
  ! *  subset for CxHyOz+nitrogen species reactions     *
  ! *****************************************************
  !
CO+NO2=CO2+NO                        9.0E13    0.0      33779 !
CO+N2O=N2+CO2                        3.2E11    0.0      20237 !
CO2+N=NO+CO                          1.9E11    0.0       3400 !
CH2O+NO2=HCO+HONO                    8.0E02    2.77     13730 !
CH2O+NCO=HNCO+HCO                    6.0E12    0.0          0 !
!
HCO+NO=HNO+CO                        7.2E12    0.0          0 !
HCO+HNO=CH2O+NO                      6.0E11    0.0       2000 !
HCO+NO2=CO+HONO                      1.2E23   -3.29      2355 !
HCO+NO2=H+CO2+NO                     8.4E15   -0.75      1930 !
!
CH4+CN=CH3+HCN                       6.2E04    2.64      -437 !
NCO+CH4=CH3+HNCO                     9.8E12    0.00      8120 !  
!
CH3+NO=HCN+H2O                       1.5E-1    3.523     3950 !
CH3+NO=H2CN+OH                       1.5E-1    3.523     3950 !
CH3+NO2=CH3O+NO                      4.0E13   -0.20         0 !
CH3+N=H2CN+H                         7.1E13    0.0          0 !
CH3+CN=CH2CN+H                       1.0E14    0.0          0 !
CH3+HOCN=CH3CN+OH                    5.0E12    0.0       2000 !
CH2+NO=HCN+OH                        2.2E12    0.0       -378 !
CH2+NO=HCNO+H                        1.3E12    0.0       -378 !
CH2+NO2=CH2O+NO                      5.9E13    0.0          0 !
CH2+N=HCN+H                          5.0E13    0.0          0 !
CH2+N2=HCN+NH                        1.0E13    0.0      74000 !
!
H2CN+N=N2+CH2                        2.0E13    0.0          0 !
CH2(S)+NO=HCN+OH                     2.0E13    0.0          0 !
CH2(S)+NO=CH2+NO                     1.0E14    0.0          0 !
CH2(S)+HCN=CH3+CN                    5.0E13    0.0          0 !
CH+NO=HCN+O                          4.8E13    0.0          0 !
CH+NO=HCO+N                          3.4E13    0.0          0 !
CH+NO=NCO+H                          1.9E13    0.0          0 !
CH+NO2=HCO+NO                        1.0E14    0.0          0 !
CH+N=CN+H                            1.3E13    0.0          0 !
CH+N2=HCN+N                          3.7E07    1.42     20723 !
CH+N2O=HCN+NO                        1.9E13    0.0       -511 !
!
C+NO=CN+O                            2.0E13    0.0          0 !
C+NO=CO+N                            2.8E13    0.0          0 !
C+N2=CN+N                            6.3E13    0.0      46019 !
C+N2O=CN+NO                          5.1E12    0.0          0 !
!
C2H6+CN=C2H5+HCN                     1.2E05    2.77     -1788 !
C2H6+NCO=C2H5+HNCO                   1.5E-9    6.89     -2910 !
C2H4+CN=C2H3+HCN                     5.9E14   -0.24         0 !
C2H3+N=HCN+CH2                       2.0E13    0.0          0 !
C2H3+NO=C2H2+HNO                     1.0E12    0.0       1000 !
C2H2+NCO=HCCO+HCN                    1.4E12    0.0       1815 !
C2H+NO=HCN+CO                        2.1E13    0.0          0 !
CH2CO+CN=HCCO+HCN                    2.0E13    0.0          0 !
HCCO+NO=HCNO+CO                      7.2E12    0.0          0 !
HCCO+NO=HCN+CO2                      1.6E13    0.0          0 !
HCCO+NO2=HCNO+CO2                    1.6E13    0.0          0 !
HCCO+N=HCN+CO                        5.0E13    0.0          0 !
!
C2H+NO=CN+HCO                        6.03E13   0.0        570 ! 
!
CH3OH+NO2=CH2OH+HONO                 3.7E11    0.0      21400 ! 
CH2OH+NO=CH2O+HNO                    1.3E12    0.0          0 ! 
CH2OH+NO2=CH2O+HONO                  5.0E12    0.0          0 ! 
CH2OH+HNO=CH3OH+NO                   3.0E12    0.0          0 !
!
!********************************************
! *   CH3OCH3 reactions                      *
! ********************************************
CH3OCH3(+M) = CH3+CH3O(+M)                4.3790E+21 -1.5652E+00  8.3842E+04 ! 
      LOW / 1.1253E+62 -1.2019E+01  9.4882E+04/
      TROE / 0.0  5.1603E+02  1.0  3.6670E+03/
CH3OCH3+OH = CH3OCH2+H2O                    6.710E+06  2.00 -6.2988E+02 !
CH3OCH3+H=CH3OCH2+H2               1.2E01   4.00    2050
CH3OCH3+O=CH3OCH2+OH               5.0E13   0.00    4600
CH3OCH3+HO2 = CH3OCH2+H2O2                  2.000E+13  0.00  1.650E+04 !
CH3OCH3+CH3O2=CH3OCH2+CH3O2H 1.268e-003 4.640 10556.0 !
CH3OCH3+O2=CH3OCH2+HO2             4.1E13   0.00   44910
CH3OCH3+CH3 = CH3OCH2+CH4                   2.680E+01  3.7779 9.6313E+03 !
CH3OCH3+CH3O=CH3OCH2+CH3OH         6.0E11   0.00    4075 
CH3OCH3+CH3OCH2O2=CH3OCH2+CH3OCH2O2H 5.000e+012 0.000 17690.0 !
CH3OCH3+OCHO=CH3OCH2+HOCHO   1.000e+013 0.000 17690.0 !
!
CH3OCH2=CH3+CH2O                   1.6E13   0.00   25500 
CH3OCH2+CH3O=CH3OCH3+CH2O          2.4E13   0.00       0
CH3OCH2+CH2O=CH3OCH3+HCO           5.5E03   2.80    5860
CH3OCH2+CH3HCO=CH3OCH3+CH3CO       1.3E12   0.00    8500
CH3OCH2+HO2=CH3OCH2O+OH            9.6E12   0.00       0
CH3OCH2+NO2=CH3OCH2O+NO	           1.0E13   0.00       0
!
CH3OCH2+O2=CH3OCH2O2                  2.0E12   0.00      0 
CH3OCH2+O2=CH2OCH2O2H 1.0 1.0 1.0				! 
plog/ 1.000e+001 9.670e+024 -4.36 8417./ 
plog/ 2.000e+001 4.080e+023 -3.90 8494./ 
plog/ 5.000e+001 5.080e+021 -3.28 8585./ 
plog/ 1.000e+002 1.620e+020 -2.81 8619./ 
CH3OCH2+O2=CH2O+CH2O+OH 1.0 1.0 1.0				!
plog/ 1.000e-003 8.010e+021 -3.18 3067./ 
plog/ 1.000e-002 1.730e+023 -3.55 4050./ 
plog/ 1.000e+000 2.040e+031 -5.76 11594./ 
plog/ 2.000e+000 5.990e+031 -5.87 12710./ 
plog/ 1.000e+001 9.390e+030 -5.59 14517./ 
plog/ 2.000e+001 1.090e+030 -5.30 15051./ 
plog/ 5.000e+001 3.580e+028 -4.88 15664./ 
plog/ 1.000e+002 2.410e+027 -4.55 16107./
!
CH3OCH2O+OH=CH3OCH2O2H 2.000e+013 0.000 0.0
CH3OCH2O = CH3O+CH2O                        9.722E+15 -1.10  2.064E+04 !
!
CH3OCH2O2+CH2O=CH3OCH2O2H+HCO         2.0E12   0.00   11665
CH3OCH2O2+NO=CH3OCH2O+NO2	      2.5E12   0.00    -258
CH3OCH2O2+CH3HCO=CH3OCH2O2H+CH3CO     2.8E12   0.00   13600
CH3OCH2O2+CH3OCH2O2 = O2+CH3OCH2O+CH3OCH2O  1.597E+23 -4.50  0.000E+00 !
CH3OCH2O2+CH3OCH2O2 = O2+CH3OCHO+CH3OCH2OH  6.844E+22 -4.50  0.000E+00 !
! 
CH3OCH2O2 = CH2OCH2O2H                      6.000E+10  0.00  2.150E+04! 
CH3OCH2O2=CH2O+CH2O+OH 1.0 1.0 1.0				!
plog/ 1.000e-003 2.060e+036 -8.32 33415./ 
plog/ 1.000e-002 2.070e+039 -8.86 35842./ 
plog/ 1.000e+000 1.120e+040 -8.42 39835./ 
plog/ 2.000e+000 9.720e+038 -8.04 39923./ 
plog/ 1.000e+001 6.280e+035 -6.97 39900./ 
plog/ 2.000e+001 1.600e+034 -6.46 39850./ 
plog/ 5.000e+001 8.320e+031 -5.75 39719./ 
plog/ 1.000e+002 1.220e+030 -5.20 39549./ 
CH2OCH2O2H = OH+CH2O+CH2O                   1.500E+13  0.00  2.050E+04 !
CH2OCH2O2H+O2 => O2CH2OCH2O2H                7.000E+11  0.00  0.000E+00 ! 
O2CH2OCH2O2H = HO2CH2OCHO+OH                4.000E+10  0.00  1.850E+04 !
CH2O+OCHO=OCH2OCHO                          1.250e+011 0.000 11900.0   !
!
OCH2OCHO = HOCH2OCO                         1.000E+11  0.00  1.400E+04
HOCH2OCO = HOCH2O+CO                        2.177E+16 -2.69  1.720E+04 !
HOCH2OCO = CH2OH+CO2                        5.311E+15 -2.61  2.081E+04 !
HOCH2O = HOCHO+H                            1.000E+14  0.00  1.490E+04
CH2O+OH = HOCH2O                            4.50E+15 -1.11  0.000E+00 !
!
CH3+O2(+M)=CH3O2(+M)	              7.8E8    1.2        0
LOW/5.8E25  -3.3  0/
TROE/0.664  0.1E6  0.1E2/
CH4+NO2=CH3+HONO                      1.2E13   0.0    30000 
CH3O+NO=CH2O+HNO                      1.3E14  -0.70       0
CH3O+NO(+M)=CH3ONO(+M)               5.990E+14  -0.600       0 ! 
   LOW /8.14E+25 -2.8  0/                                       !
   TROE /1.0 1E-30 900 1E+30/                
!
!               
CH3O+NO2=CH2O+HONO                    6.0E12   0.0     2285
CH3O+NO2(+M)=CH3ONO2(+M)              1.2E13   0.0        0
 LOW/1.4E30  -4.5  0/
CH3O2+H=CH3O+OH                       9.64E13  0.0        0
CH3O2+O=CH3O+O2                       2.59E13  0.0        0
CH3O2+OH=CH3O+HO2                     6.00E13  0.0        0
CH3O2+HO2=CH3OOH+O2                   2.50E11  0.0        0
CH3O2+H2O2=CH3OOH+HO2                 2.40E12  0.0     9940
CH3O2+CH2O=CH3OOH+HCO	              2.00E12  0.0    11665
CH3O2+CH4=CH3OOH+CH3	              1.8E11   0.0    18500
CH3O2+CH3=CH3O+CH3O	              2.4E13   0.0        0
CH3O2+CH3O=CH2O+CH3OOH	              3.0E11   0.0        0
CH3O2+CH2OH=CH2O+CH3OOH	              1.2E13   0.0        0
CH3O2+CH3OH=CH3O+CH2OH+OH             1.8E12   0.0    13700
CH3O2+CH3O2=CH3O+CH3O+O2              1.0E11   0.0      300
CH3O2+CH3O2=CH3OH+CH2O+O2             4.0E9    0.0    -2210
CH3O2+NO=CH3O+NO2                     5.5E11  0.0     -1192
!
CH3OOH=CH3O+OH	                      6.3E14   0.0    42300
CH3OOH+H=CH3O2+H2	              8.8E10   0.0     1860
CH3OOH+H=CH3O+H2O	              8.2E10   0.0     1860
CH3OOH+O=CH3O2+OH	              1.0E12   0.0     3000
CH3OOH+OH=CH3O2+H2O	              1.8E12   0.0     -378
!
NO+CH3(+M)=CH3NO(+M)                 9.000E+12   0.0       192 ! 
   LOW /2.5E+16 0.0 -2841/                                      !
   TROE /5.0 1E-30 120 1E+30/    
!
CH3ONO=CH3+NO2                        7E10   0.0    0 !
!
CH3NO2(+M)=CH3+NO2(+M)                1.8E16   0.0    58500
 LOW/1.3E17  0.00 42000/
 TROE/0.183  0.1E-29  0.1E31/
CH3NO2+H=HONO+CH3	              3.3E12   0.0     3730
CH3NO2+H=CH3NO+OH	              1.4E12   0.0     3730 
CH3NO2+H=H2CNO2+H2	              5.4E02   3.50    5200
CH3NO2+O=H2CNO2+OH	              1.5E13   0.00    5350
CH3NO2+OH=H2CNO2+H2O	              5.05E05  2.00    1000 !
!CH3NO2+OH=H2CNO2+H2O	              1.49E13  0.00    5740
CH3NO2+OH=CH3OH+NO2	              2.0E10   0.00   -1000
CH3NO2+HO2=H2CNO2+H2O2	              3.0E12   0.00   23000
CH3NO2+O2=H2CNO2+HO2	              2.0E13   0.00   57000
CH3NO2+CH3=H2CNO2+CH4	              5.5E-1   4.00    8300
CH3NO2+CH3O=H2CNO2+CH3OH              3.0E11   0.00    7000
CH3NO2+NO2=H2CNO2+HONO	              3.0E11   0.00   32000
H2CNO2=CH2O+NO                        1.0E13   0.00   36000
!
! *******************************************************
! *   C2H5OH subset                                     *
! *******************************************************
!
C2H5OH(+M)=CH2OH+CH3(+M)              5.9E23  -1.68   91163! 
  LOW /2.9E85 -18.9 109914/
  TROE/ 0.5 200 890 4600 /
  H2O/5.0/ H2/2/ CO/2/ CO2/3/
C2H5OH(+M)=C2H5+OH(+M)                1.2E23  -1.54   96005! 
  LOW /3.2E85 -18.8 114930/
  TROE/ 0.5 300 900 5000 /
  H2O/5.0/ H2/2/ CO/2/ CO2/3/
C2H5OH(+M)=C2H4+H2O(+M)               2.8E13   0.09   66136! 
  LOW /2.6E83 -18.8 86452/
  TROE/ 0.7 350 800 3800 /
  H2O/5.0/ 
C2H5OH(+M)=CH3HCO+H2(+M)              7.2E11   0.09   91007! 
  LOW /4.5E87 -19.4 115586/
  TROE/ 0.9 900 1100 3500 /
  H2O/5.0/              
C2H5OH+OH=C2H4OH+H2O                  1.7E11   0.27     600!  
C2H5OH+OH=CH3CHOH+H2O                 4.6E11   0.15       0! 
C2H5OH+OH=CH3CH2O+H2O                 7.5E11   0.30    1634! 
C2H5OH+H=C2H4OH+H2                    1.2E07   1.80    5098! 
C2H5OH+H=CH3CHOH+H2                   2.6E07   1.65    2827!     
C2H5OH+H=CH3CH2O+H2                   1.5E07   1.60    3038!  
C2H5OH+O=C2H4OH+OH                    9.4E07   1.70    5459! 
C2H5OH+O=CH3CHOH+OH                   1.9E07   1.85    1824!  
C2H5OH+O=CH3CH2O+OH                   1.6E07   2.00    4448!  
C2H5OH+CH3=C2H4OH+CH4                 2.2E02   3.18    9622! 
C2H5OH+CH3=CH3CHOH+CH4                7.3E02   2.99    7948!   
C2H5OH+CH3=CH3CH2O+CH4                1.4E02   2.99    7649!  
C2H5OH+HO2=C2H4OH+H2O2                1.2E04   2.55   15750! 
C2H5OH+HO2=CH3CHOH+H2O2               8.2E03   2.55   10750!   
C2H5OH+HO2=CH3CH2O+H2O2               2.5E12   0.00   24000!     
!
CH3CH2O+M=CH3HCO+H+M                  1.2E35  -5.89   25274!   
CH3CH2O+M=CH3+CH2O+M                  1.3E38  -6.96   23800!   
CH3CH2O+CO=C2H5+CO2                   4.7E02   3.16    5380!   
CH3CH2O+O2=CH3HCO+HO2                 4.0E10   0.00    1100! 
CH3CH2O+H=CH3+CH2OH                   3.0E13   0.00       0!  
CH3CH2O+H=C2H4+H2O                    3.0E13   0.00       0!                                                             
CH3CH2O+OH=CH3HCO+H2O                 1.0E13   0.00       0!                                                            
CH3CHOH+O2=CH3HCO+HO2                 4.8E14   0.00    5017!                                     
 DUP
CH3CHOH+O2=CH3HCO+HO2                 8.4E15  -1.20       0!                                                             
 DUP                                                                                                                                                                                       
CH3CHOH+O=CH3HCO+OH                   1.0E14   0.00       0!                                                                                                                                                                                          
CH3CHOH+H=CH3+CH2OH                   3.0E13   0.00       0!                                                             
CH3CHOH+H=C2H4+H2O                    3.0E13   0.00       0!                                                               
CH3CHOH+HO2=CH3HCO+OH+OH              4.0E13   0.00       0!                                                              
CH3CHOH+OH=CH3HCO+H2O                 5.0E12   0.00       0!                                                               
CH3CHOH+M=CH3HCO+H+M                  1.0E14   0.00   25000!
C2H4OH+O2=CH2O+CH2O+OH                6.0E10   0.00   24500! 
!
!********************************************
! *   CH3OCHO      *
! ********************************************
!
CH3OCHO(+M)=CH3OH+CO(+M)               2.00e13  0.000   60000 
   LOW /2.40e59  -11.8    71400/
   TROE /0.239 5.551e2 8.34e9 8.21e9/
   H2/3.0/ H2O/6/ O2/1.1/ CO/2.7/ CO2/5.4/ 
CH3OCHO(+M)=CH4+CO2(+M)                1.50e12  0.000   59700 
   LOW /5.63e61  -12.79   71100/
   TROE / 0.179 3.575e2 9.918e9 3.28e9/
   H2/3.0/ H2O/6/ O2/1.1/ CO/2.7/ CO2/5.4/ 
CH3OCHO(+M)=CH2O+CH2O(+M)              1.00e12  0.000   60500 
   LOW /1.55e57  -11.57   71700/
   TROE /0.781 6.49e2 6.18e2 6.71e9/
   H2/3.0/ H2O/6/ O2/1.1/ CO/2.7/ CO2/5.4/ 
CH3OCHO(+M)=CH3+OCHO(+M)               2.17e24 -2.4     92600 
   LOW /5.71e47  -8.43    98490/
   TROE /6.89E-15 4.73e3 9.33e9 1.78e9/
   H2/3.0/ H2O/6/ O2/1.1/ CO/2.7/ CO2/5.4/ 
CH3OCHO(+M)=CH3O+HCO(+M)               4.18e16  0.000   97400
   LOW /5.27e63  -1.23e1  109180/
   TROE /0.894 7.49e9 6.47e2 6.69e8/
   H2/3.0/ H2O/6/ O2/1.1/ CO/2.7/ CO2/5.4/
!
CH3OCHO+H=CH2OCHO+H2                  6.65E5   2.500   6496  
CH3OCHO+H=CH3OCO+H2                   2.58E5   2.500   5736  
CH3OCHO+OH=CH2OCHO+H2O                8.86E12  0.100   3340  
CH3OCHO+OH=CH3OCO+H2O                 1.22E16  -1.0    4946  
CH3OCHO+O=CH2OCHO+OH                  8.84E5   2.4     4593  
CH3OCHO+O=CH3OCO+OH                   2.45E5   2.5     4047  
CH3OCHO+O2=CH2OCHO+HO2                1.53E13  0.1    51749 
CH3OCHO+O2=CH3OCO+HO2                 3.85E12  0.1    50759 
CH3OCHO+HO2=CH2OCHO+H2O2              5.66E4   2.4    16594 
CH3OCHO+HO2=CH3OCO+H2O2               1.57E5   2.2    16544 
CH3OCHO+CH3=CH2OCHO+CH4               2.91E-1  3.7     6823  
CH3OCHO+CH3=CH3OCO+CH4                9.21E-2  3.7     6052
CH3OCHO+CH3O2=CH2OCHO+CH3OOH          5.66E4   2.4    16594  
CH3OCHO+CH3O=CH2OCHO+CH3OH            4.59E9   0.5     4823  
CH3OCHO+HCO=CH2OCHO+CH2O              1.02E5   2.5    18430 
CH3OCHO+OCHO=CH2OCHO+HOCHO            5.66E4   2.4    16594 
CH3OCHO+C2H5=CH2OCHO+C2H6             1.00E11  0.0    10400 
CH3OCHO+C2H3=CH2OCHO+C2H4             1.00E11  0.0    10400 
CH3OCHO+CH3O2=CH3OCO+CH3OOH           1.57E5   2.2    16544 
CH3OCHO+CH3O=CH3OCO+CH3OH             5.27E9   0.8     2912  
CH3OCHO+OCHO=CH3OCO+HOCHO             1.57E5   2.2    16544
CH3OCHO+HCO=CH3OCO+CH2O               5.40E6   1.9    17010 
CH3OCHO+C2H5=CH3OCO+C2H6              1.00E11  0.0    10400 
CH3OCHO+C2H3=CH3OCO+C2H4              1.00E11  0.0    10400 
CH3+CO2=CH3OCO                        4.76E7   1.5    34700 
CH3O+CO=CH3OCO                        1.55E6   2.02    5730
CH2OCHO=CH3OCO                         2.62E11  0.0      38178 !
CH2O+HCO=CH2OCHO                      3.89E11  0.0    22000 
H+CH2OCHO=CH3OCHO		      1.00E14  0.0        0 
H+CH3OCO=CH3OCHO		      1.00E14  0.0        0 
CH3OCO+CH3OCHO=CH3OCHO+CH2OCHO        3.00E11  0.0    10400 
CH2OCHO+HO2=HO2CH2OCHO                7.00e12  0.0    -1000 
CH3OCO+HO2=CH3OCOO2H                  7.00e12  0.0    -1000 
CH3OCOO+OH=CH3OCOO2H                  1.55e6   2.41   -4132 
CO2+CH3O=CH3OCOO                      1.00e11  0.00    9200    
CH3OCO+O2=CH3OCOOO                    4.52e12  0.00       0 
CH2OCHO+O2=OOCH2OCHO                  4.52e12  0.00       0 
OOCH2OCHO=HOOCH2OCO                   2.47e11  0.00   28900 
CH3OCOOO=CH2OCOOOH                    7.41e11  0.00   28900 
CH2OOH+CO2=HOOCH2OCO                  2.92e6   1.6    36591 
OCH2O2H+CO=HOOCH2OCO                  1.08e7   1.6     5588  
OH+CH2O=CH2OOH                        2.3e10   0.0    12900 
OCH2O2H=CH2O+HO2                      1.27e18 -1.8    10460 
CH2OCOOOH=CH2O+CO2+OH                 3.8e18  -1.5    37360 
CH2OCOOOH=CH2O+CO+HO2                 3.8e18  -1.5    37360 
CH2OCOOOH=>OCH2OCO+OH                 7.5e10   0.0    15250 
HOOCH2OCO=>OCH2OCO+OH                 7.5e10   0.0    15250 
CH2OCOOOH+O2=OOCH2OCOOOH              4.52e12  0.0        0 
HOOCH2OCO+O2=HOOCH2OCOOO              4.52e12  0.0        0 
OOCH2OCOOOH=>OCHOCOOOH+OH             2.89e10  0.0    21863 
HOOCH2OCOOO=>OCHOCOOOH+OH             2.48e11  0.0    20900 
OCHOCOOOH=>CO2+OCHO+OH                1.05e16  0.0    41600 
OCH2OCO+H=>CHOOCO+H2                  4.8e8    1.5     2005  
OCH2OCO+OH=>CHOOCO+H2O                2.40e6   2.0    -1192 
OCH2OCO+HO2=>CHOOCO+H2O2              4.00e12  0.0    12976 
OCHO+CO=CHOOCO                        1.08e7   1.6     5588  
HCO+CO2=CHOOCO                        2.92e6   1.6    36591
!
!
!
!
! ************************************************************************
!    DMM subset                                      *
! ************************************************************************
CH3OCH2OCH3+CH3=CH3OCH2OCH2+CH4       2.26E-5  5.35    5810 
CH3OCH2OCH3+CH3=CH3OCHOCH3+CH4	      5.00E12  0.00    9750
CH3OCH2OCH3=CH3OCH2OCH2+H             4.35E16  0.00  100000
CH3OCH2OCH3=CH3OCHOCH3+H              6.31E15  0.00   94700
CH3OCH2O+M=CH3OCHO+H+M                7.00E15  0.00   22800
CH3OCH2O+O2=CH3OCHO+HO2               6.03E10  0.00    1650
CH3OCH2O+OH=CH3OCHO+H2O               1.00E13  0.00       0
CH3OCH2O+O=CH3OCHO+OH                 1.00E13  0.00       0
CH3OCH2O+H=CH3OCHO+H2                 2.00E13  0.00       0
CH3OH+H=CH3+H2O                       5.01E12  0.00    5300
CH3+CH2OH=CH2O+CH4                    2.41E12  0.00       0
CH3O+HCO=CH2O+CH2O                    6.03E12  0.00       0
!
CH3OCH2OCH3+CH3O2=CH3OCH2OCH2+CH3O2H  1.680E+13   0.00  1.769E+04
CH3OCH2OCH3+CH3O2=CH3OCHOCH3+CH3O2H   5.6E12     0.0    1.44E4
!
CH3OCH2OCH3+CH3OCH2O2=CH3OCH2OCH2+CH3OCH2O2H  5E12  0.0  17960 
CH3OCH2OCH3+CH3OCH2O2=CH3OCHOCH3+CH3OCH2O2H   5E12  0.0  17960
!
CH3OCH2OCH2=CH2O+CH3OCH2         2.490E+14	-0.043	 24737.092
!
CH3OCHOCH3+O2=CH3OCOOHOCH3	 1.04E+15    -0.920	-119.503
CH3OCOOHOCH3=CH2OCOOH2OCH3       0.925E+06    1.535	 17238.00
CH2OCOOH2OCH3+O2=CH3OCOOH2OCH2O2 1.030E+11    0.230	-1577.438
CH3OCOOH2OCH2O2=HOOCH2OCOOCH3+OH 2.64E+10     0.806	 17141.00
CH3OCHOCH3=CH3+CH3OCHO		 6.17E+08     1.294	 13647.227
HOOCH2OCOOCH3=OCH2OCOOCH3+OH     1.500E+16    0.000	 42853.726
OCH2OCOOCH3=HOCOOCH3+HCO	 5.120E+10    0.653	 13479.923
CH3OCOOHOCH3=C3H7O4r_2           0.925E+06	 1.535	 17238.00
C3H7O4r_2+O2=C3H7O6r		 1.030E+11	 0.230	-1577.438
C3H7O6r=HOOCH2OCOOCH3+OH	 2.64E+10	 0.806	 17141.00    
!
!
CH3OCH2OCH2+O2=CH3OCH2OCH2O2	 8.900E+10	 0.230	-1577.438 
CH3OCH2OCH2O2=CH3OCHOCH2O2H	 5.370E+08	 0.765	 14651.051
CH3OCHOCH2O2H=HO2CH2OCHO+CH3     4.05E+12        0.522   15718.00
CH3OCHOCH2O2H=CH3OCHO+CH2O+OH	 6.770E+11	 0.320	 13025.812
HO2CH2OCHO=OCH2OCHO+OH		 2.000E+16	 0.000	 40500.000
OCH2OCHO=HOCHO+HCO		 2.370E+10	 0.783	 13695.028
CH3OCHOCH2O2H+O2=C3H7O6r_6       2.225E+14	-0.920	 -119.503
CH3OCHOCH2O2H+O2=C3H7O6r_7       2.225E+14	-0.920	 -119.503
CH3OCHOCH2O2H=C3H6O3_1+OH        9.210E+13	-0.342	 15798.278
CH3OCHOCH2O2H=C3H6O3_2+OH        1.620E+08	 1.277	 32830
C3H7O6r_6=HOOCH2OCOOCH3+OH	 2.03E+09	 1.217	 37806.00

C3H7O6r_7=HOOCH2OCOOCH3+OH	 2.03E+09	 1.217	 37806.00
!
CH3OCH2OCH3+OH=CH3OCH2OCH2+H2O         2.030E-01	 4.224	-5712.237 
CH3OCH2OCH3+OH=CH3OCHOCH3+H2O          1.000E+05	 2.482	-3680.688
CH3OCH2OCH3+O2=CH3OCH2OCH2+HO2        1.880E+04	 2.822	 42590.820 
CH3OCH2OCH3+O2=>CH3OCHOCH3+HO2         1.260E+07	 1.995	 40344.166
CH3OCH2OCH3+HO2=CH3OCH2OCH2+H2O2	1.32E1	3.557	12691
CH3OCH2OCH3+HO2=CH3OCHOCH3+H2O2		2.26E2	3.163	11759
CH3OCH2OCH3+CH3O=CH3OCH2OCH2+CH3OH    9.8E02    2.931    3441
CH3OCH2OCH3+CH3O=CH3OCHOCH3+CH3OH     3.38E5    2.126    4493.308
!
CH3OCH2OCH3+H=CH3OCH2OCH2+H2	      5.04E06  2.30    6453.155
CH3OCH2OCH3+H=CH3OCHOCH3+H2           2.18E10  1.155   6548.757
CH3OCH2OCH3+O=CH3OCH2OCH2+OH          5.43E06  2.148   3080.78
CH3OCH2OCH3+O=CH3OCHOCH3+OH           1.10E06  2.45    2820.268
CH3OCH2OCH3=CH3+CH3OCH2O              8.50E41  -7.95   91802.098
CH3OCH2OCH3=CH3O+CH3OCH2              1.24E25  -2.290  85325.043
!
!
! *****************************************************************************
!  OCHCHO subset                                                              *
! *****************************************************************************
!
OCHCHO=CH2O+CO                      8.04E55   -12.6   76713 ! 	
DUPLICATE                                                   !
PLOG/ 0.009869                      4.17E53   -12.5   70845/
PLOG/ 0.04935	                     5.12E54   -12.6   73012/
PLOG/ 0.09869	                     1.03E55   -12.6   73877/
PLOG/ 0.4935	                     4.50E55   -12.6   75869/
PLOG/ 0.9869	                     8.04E55   -12.6   76713/
PLOG/ 4.935		             1.05E55   -12.2   77643/
PLOG/ 9.869		             5.48E56   -12.6   79964/
OCHCHO=CO+CO+H2                     6.12E57   -13.1   80147 ! 
PLOG/ 0.009869                      6.02E51   -12.1   71854/
PLOG/ 0.04935                       1.43E54   -12.5   74751/
PLOG/ 0.09869                       1.78E55   -12.7   76137/
PLOG/ 0.4935                        1.31E57   -13.0   78972/
PLOG/ 0.9869                        6.12E57   -13.1   80147/
PLOG/ 4.935                         5.79E57   -12.9   81871/
PLOG/ 9.869                         3.42E59   -13.3   84294/
OCHCHO=CH2O+CO                      2.62E57   -13.2   79754 ! 
DUPLICATE                                                   ! 
PLOG/ 0.009869                      8.36E52   -12.6   72393/
PLOG/ 0.04935                       8.25E54   -12.9   75113/
PLOG/ 0.09869                       4.37E55   -13.0   76257/
PLOG/ 0.4935                        1.32E57   -13.2   78851/
PLOG/ 0.9869                        2.62E57   -13.2   79754/
PLOG/ 4.935                         1.00E57   -12.9   81161/
PLOG/ 9.869                         5.69E59   -13.3   83539/
OCHCHO=HCO+HCO                      1.89E57   -12.8   84321 ! 	
PLOG/ 0.009869                      1.03E42   -9.7    73534/
PLOG/ 0.04935                       6.02E48   -11.1   77462/
PLOG/ 0.09869                       1.65E51   -11.6   79111/
PLOG/ 0.4935                        5.33E55   -12.5   82774/
PLOG/ 0.9869                        1.89E57   -12.8   84321/
PLOG/ 4.935                         2.22E59   -13.1   87258/
PLOG/ 9.869                         2.99E60   -13.3   88993/
OCHCHO+H=OCHCO+H2                    5.4E13   0.000    4302 ! 
OCHCHO+O=OCHCO+OH                    4.2E11   0.570    2760 ! 
OCHCHO+OH=OCHCO+H2O                  4.0E06   2.000   -1630 ! 
OCHCHO+HO2=>HOCH(OO)CHO              1.3E31  -7.532    1440 !         
HOCH(OO)CHO => OCHCHO+HO2            1.9E29  -5.781   15790 ! 
HOCH(OO)CHO => HOCHO+CO+OH           1.6E10   0.051   15190 ! 
OCHCHO+HO2=OCHCO+H2O2                8.2E04   2.500   10206 ! 
OCHCHO+O2=OCHCO+HO2                  4.8E05   2.500   36461 !  
OCHCHO+HO2=HOCHO+CO+OH               3.3E-4   3.995     300 ! 
OCHCO=HCO+CO                         4.1E14   0.000    8765 ! 
PLOG/  0.01                         3.8E12   0.000    8610/
PLOG/  0.1                          3.8E13   0.000    8665/
PLOG/  1.0                          4.1E14   0.000    8765/
OCHCO+O2=CO+CO2+OH                   3.3E14   0.000    2075 ! 
PLOG/  0.01                         1.6E14   0.000    1540/
PLOG/  0.1                          1.1E14   0.000    1300/
PLOG/  1.0                          3.3E14   0.000    2075/
!
!******************************
!         HOCHO 
!******************************
!
!
 HOCHO(+M)=CO+H2O(+M)                 7.5E14   0.000   68710 !  
   LOW  /4.1E15 0 52980/                                     !
 HOCHO(+M)=CO2+H2(+M)                 4.5E13   0.000   68240 !  
   LOW  /1.7E15 0 51110/                                     !
 HOCHO+H=HOCO+H2                      2.3E02   3.272    4858 ! 
 HOCHO+H=OCHO+H2                      4.2E05   2.255   14091 !
 HOCHO+H=HOCHOH                       2.5E05   2.357    9783 ! 
 HOCHO+O=HOCO+OH                      5.1E01   3.422    4216 ! 
 HOCHO+O=OCHO+OH                      1.7E05   2.103    9880 ! 
 HOCHO+OH=HOCO+H2O                    7.8E-6   5.570   -2365 ! 
 HOCHO+OH=OCHO+H2O                    4.9E-5   4.910   -5067 !  
 HOCHO+HO2=HOCO+H2O2                  4.7E-1   3.975   16787 ! 
 HOCHO+HO2=OCHO+H2O2                  3.9E01   3.080   25206 !  
 HOCO+HO2=HOCHO+O2                    4.0E11   0.000       0 ! 
 HOCHO+O2=OCHO+HO2                    3.0E13   0.000   63000 !  
!
 HOCO+H=CO2+H2                        3.1E17  -1.3475    555 ! 
 HOCO+H=CO+H2O                        6.0E15  -0.525    2125 ! 
 HOCO+O=CO2+OH                        9.0E12   0.000       0 ! 
 HOCO+OH=CO2+H2O                      4.6E12   0.000     -89 ! 
   DUPLICATE                                                 !
 HOCO+OH=CO2+H2O                      9.5E06   2.000     -89 ! 
   DUPLICATE                                                 !
 HOCO+HO2=CO2+H2O2                    4.0E13   0.000       0 ! 
!
 OCHO=CO2+H                           1.0E10   0.000       0 ! 
 OCHO+O2=CO2+HO2                      5.0E13   0.000       0 ! 
!
 HOCH2O=HCO+H2O                       2.0E11   0.449   41259 ! 
 HOCH2O+O2=HOCHO+HO2                  7.2E13   0.000    3736 ! 
  DUPLICATE                                               
 HOCH2O+O2=HOCHO+HO2                  2.9E16  -1.500       0 ! 
  DUPLICATE                                               
!
END 
