# Supplementary material for: Experimental and Modeling Evaluation of Dimethoxymethane as an Additive for High-Pressure Acetylene Oxidation
Source: J Phys Chem A. 2022 Sep 1;126(36):6253–63. doi: 10.1021/acs.jpca.2c03130 (PMC9483988; doi:10.1021/acs.jpca.2c03130)
Supplement: Supplementary file 2 — jp2c03130_si_002.txt [file jp2c03130_si_002.txt]

THERMO
   300.000  1000.000  5000.000
(CH2O)3            70590C   3H   6O   3     G  0300.00   4000.00  1500.00      1
 0.01913678E+03 0.08578044E-01-0.08882060E-05-0.03574819E-08 0.06605143E-12    2
-0.06560876E+06-0.08432507E+03-0.04662286E+02 0.06091547E+00-0.04710536E-03    3
 0.01968843E-06-0.03563271E-10-0.05665404E+06 0.04525265E+03                   4
(CH3)2SICH2        61991H   8C   3SI  1     G  0300.00   2500.00  1500.00      1
 0.01547852E+03 0.01065700E+00-0.01234345E-05-0.01293352E-07 0.02528715E-11    2
-0.06693076E+04-0.05358884E+03 0.02027522E+02 0.04408673E+00-0.03370024E-03    3
 0.01484466E-06-0.02830898E-10 0.03931454E+05 0.01815821E+03                   4
AL                 62987AL  1               G  0300.00   5000.00  0600.00      1
 0.02559589E+02-0.01063224E-02 0.07202828E-06-0.02121105E-09 0.02289429E-13    2
 0.03890214E+06 0.05234522E+02 0.02736825E+02-0.05912374E-02-0.04033938E-05    3
 0.02322343E-07-0.01705599E-10 0.03886795E+06 0.04363880E+02                   4
AL2H6              62987AL  2H   6          G  0300.00   1500.00  0600.00      1
 0.02634884E+02 0.02135952E+00 0.03154151E-05-0.07684674E-07 0.02335832E-10    2
 0.08871346E+05 0.09827515E+02-0.06800681E+02 0.05080744E+00 0.01039747E-03    3
-0.01119582E-05 0.08459155E-09 0.01060537E+06 0.05554526E+03                   4
AL2ME6             62987AL  2C   6H  18     G  0300.00   1500.00  0600.00      1
 0.01773147E+03 0.04935747E+00 0.01196854E-04-0.01639826E-06 0.04890867E-10    2
-0.03855560E+06-0.05053298E+03-0.07159750E+01 0.01067109E+01 0.02117605E-03    3
-0.02193212E-05 0.01644144E-08-0.03515546E+06 0.03890763E+03                   4
ALAS               62987AL  1AS  1          G  0300.00   1500.00  0600.00      1
 0.04790027E+02-0.01908226E-03-0.01983390E-05 0.02239358E-08-0.06904706E-12    2
 0.05259290E+06 0.03259703E+02 0.05047764E+02-0.06419947E-02-0.01432071E-04    3
 0.04754391E-07-0.03297621E-10 0.05254264E+06 0.01985206E+02                   4
ALH                62987AL  1H   1          G  0300.00   5000.00  1000.00      1
 0.03392644E+02 0.01215399E-01-0.04676595E-05 0.08691625E-09-0.06022669E-13    2
 0.03006845E+06 0.02758899E+02 0.03071503E+02 0.02165549E-01-0.03275638E-04    3
 0.04136984E-07-0.01877121E-10 0.03021221E+06 0.04548855E+02                   4
ALH2               62987AL  1H   2          G  0300.00   1500.00  0600.00      1
 0.04486543E+02 0.03128832E-01-0.01969438E-05-0.01016030E-07 0.03497468E-11    2
 0.01960959E+06 0.08167897E+01 0.02442137E+02 0.09915913E-01 0.02471083E-05    3
-0.02119583E-06 0.01710234E-09 0.01997588E+06 0.01065270E+03                   4
ALH3               62987AL  1H   3          G  0300.00   1500.00  0600.00      1
 0.04186838E+02 0.06159249E-01-0.03877593E-06-0.02061928E-07 0.06600276E-11    2
 0.07908079E+05 0.05134396E+01 0.01008323E+02 0.01640324E+00 0.01976746E-04    3
-0.03528558E-06 0.02753378E-09 0.08484656E+05 0.01585838E+03                   4
ALME               62987AL  1C   1H   3     G  0300.00   1500.00  0600.00      1
 0.04662737E+02 0.07097939E-01 0.02520013E-05-0.02114863E-07 0.06097489E-11    2
 0.08203228E+05 0.01769245E+02 0.02664176E+02 0.01324914E+00 0.02525848E-04    3
-0.02394396E-06 0.01761855E-09 0.08574173E+05 0.01147449E+03                   4
ALME2              62987AL  1C   2H   6     G  0300.00   1500.00  0600.00      1
 0.06481282E+02 0.01474605E+00 0.05816529E-05-0.04621347E-07 0.01396041E-10    2
 0.03745072E+05-0.02603326E+02 0.09494573E+01 0.03206354E+00 0.06134021E-04    3
-0.06500042E-06 0.04911485E-09 0.04761408E+05 0.02419465E+03                   4
ALME3              62987AL  1C   3H   9     G  0300.00   1500.00  0600.00      1
 0.06654948E+02 0.02455144E+00 0.01176575E-04-0.07815023E-07 0.02255622E-10    2
-0.01340952E+06-0.03454481E+02-0.07027567E+01 0.04682764E+00 0.01149903E-03    3
-0.09160441E-06 0.06687294E-09-0.01203799E+06 0.03232771E+03                   4
AR                120186AR  1               G  0300.00   5000.00  1000.00      1
 0.02500000E+02 0.00000000E+00 0.00000000E+00 0.00000000E+00 0.00000000E+00    2
-0.07453750E+04 0.04366001E+02 0.02500000E+02 0.00000000E+00 0.00000000E+00    3
 0.00000000E+00 0.00000000E+00-0.07453750E+04 0.04366001E+02                   4
AR+               121286AR  1E  -1          G  0300.00   5000.00  1000.00      1
 0.02864864E+02-0.01203573E-02-0.01065199E-06 0.09074839E-10-0.09623876E-14    2
 0.01827230E+07 0.03543585E+02 0.02301341E+02 0.08035529E-02-0.01758806E-05    3
-0.01781093E-08-0.08937268E-13 0.01829281E+07 0.06659358E+02                   4
AS                 62987AS  1               G  0300.00   1500.00  0600.00      1
 0.02617011E+02 0.00000000E+00 0.00000000E+00 0.00000000E+00 0.00000000E+00    2
 0.03720455E+06 0.06995524E+02 0.02617011E+02 0.00000000E+00 0.00000000E+00    3
 0.00000000E+00 0.00000000E+00 0.03720455E+06 0.06995524E+02                   4
AS2                62987AS  2               G  0300.00   1500.00  0600.00      1
 0.04394201E+02 0.05389968E-02-0.02379401E-05-0.06541924E-09 0.05184186E-12    2
 0.02235094E+06 0.04897919E+02 0.03682892E+02 0.03121811E-01-0.01074052E-04    3
-0.05629472E-07 0.05178811E-10 0.02247356E+06 0.08283423E+02                   4
AS3                62987AS  3               G  0300.00   1500.00  0600.00      1
 0.07404036E+02 0.07818426E-02-0.03918297E-05-0.05203629E-09 0.06291907E-12    2
 0.03063825E+06-0.03417324E+02 0.06403142E+02 0.04477099E-01-0.01866642E-04    3
-0.07394750E-07 0.07012753E-10 0.03080965E+06 0.01337136E+02                   4
AS4                62987AS  4               G  0300.00   1500.00  0600.00      1
 0.09695766E+02 0.01306258E-01-0.05519564E-05-0.02150874E-08 0.01457935E-11    2
 0.01571732E+06-0.01618870E+03 0.07853761E+02 0.07916509E-01-0.02329820E-04    3
-0.01526312E-06 0.01377435E-09 0.01603629E+06-0.07409755E+02                   4
ASALME             62987AS  1AL  1C   1H   3G  0300.00   1500.00  0600.00      1
 0.07127107E+02 0.07357864E-01 0.02300796E-06-0.02226399E-07 0.06927227E-11    2
 0.03273438E+06-0.01847179E+02 0.04053423E+02 0.01726125E+00 0.01833498E-04    3
-0.03386953E-06 0.02626981E-09 0.03329309E+06 0.01299665E+03                   4
ASALME2            62987AS  1AL  1C   2H   6G  0300.00   1500.00  0600.00      1
 0.09909938E+02 0.01463850E+00 0.04118731E-05-0.04444658E-07 0.01329501E-10    2
 0.02815111E+06-0.01523531E+03 0.04808530E+02 0.03067687E+00 0.05048001E-04    3
-0.05908099E-06 0.04462290E-09 0.02908817E+06 0.09471621E+02                   4
ASGAET             62987AS  1GA  1C   2H   5G  0300.00   1500.00  0600.00      1
 0.09081073E+02 0.01674632E+00 0.01283130E-05-0.05590436E-07 0.01781315E-10    2
 0.03807443E+06-0.09142782E+02 0.06364698E+01 0.04382467E+00 0.06144686E-04    3
-0.09491641E-06 0.07374198E-09 0.03960893E+06 0.03164673E+03                   4
ASGAET2            62987AS  1GA  1C   4H  10G  0300.00   1500.00  0600.00      1
 0.01032429E+03 0.03073571E+00 0.01086335E-04-0.09971949E-07 0.02945979E-10    2
 0.03039490E+06-0.01316402E+03-0.03539248E+01 0.06369772E+00 0.01359742E-03    3
-0.01286142E-05 0.09572181E-09 0.03236903E+06 0.03865086E+03                   4
ASGAME             62987AS  1GA  1C   1H   3G  0300.00   1500.00  0600.00      1
 0.07322183E+02 0.06995479E-01 0.01069351E-05-0.01995283E-07 0.06040446E-11    2
 0.03949449E+06-0.07416680E+01 0.04877266E+02 0.01482559E+00 0.01652124E-04    3
-0.02712058E-06 0.02080196E-09 0.03994071E+06 0.01107670E+03                   4
ASGAME2            62987AS  1GA  1C   2H   6G  0300.00   1500.00  0600.00      1
 0.09352436E+02 0.01504820E+00 0.05157975E-05-0.04553518E-07 0.01348763E-10    2
 0.03735856E+06-0.01218114E+03 0.04382076E+02 0.03056345E+00 0.05477067E-04    3
-0.05834108E-06 0.04373509E-09 0.03827434E+06 0.01191111E+03                   4
ASGAMEH            62987AS  1GA  1C   1H   4G  0300.00   1500.00  0600.00      1
 0.07842794E+02 0.09682097E-01 0.01060306E-05-0.02991402E-07 0.09382673E-11    2
 0.04435297E+06-0.05093455E+02 0.03585119E+02 0.02336317E+00 0.02873356E-04    3
-0.04737895E-06 0.03674461E-09 0.04512703E+06 0.01547160E+03                   4
ASH                62987AS  1H   1          G  0300.00   1500.00  0600.00      1
 0.03219848E+02 0.01001250E-01-0.04874997E-08-0.01107653E-08-0.09254321E-13    2
 0.03008176E+06 0.06647311E+02 0.03865843E+02-0.01157571E-01-0.03494372E-05    3
 0.07079686E-07-0.06014028E-10 0.02996829E+06 0.03549869E+02                   4
ASH2               62987AS  1H   2          G  0300.00   1500.00  0600.00      1
 0.03428307E+02 0.03181140E-01 0.01460484E-05-0.07937145E-08 0.01694414E-11    2
 0.02010282E+06 0.02904703E+02 0.03778945E+02 0.01759233E-01 0.08070807E-05    3
 0.02358763E-07-0.03043521E-10 0.02004862E+06 0.01272974E+02                   4
ASH3               62987AS  1H   3          G  0300.00   1500.00  0600.00      1
 0.04172022E+02 0.04371323E-01 0.02177574E-05-0.01183264E-07 0.04536374E-11    2
 0.06882916E+05 0.02803477E+02 0.09446356E+01 0.01508469E+00 0.01201696E-04    3
-0.03397465E-06 0.02767656E-09 0.07459168E+05 0.01832268E+03                   4
ASME               62987AS  1C   1H   3     G  0300.00   1500.00  0600.00      1
 0.04657260E+02 0.06976298E-01 0.02147557E-05-0.02101159E-07 0.06082150E-11    2
 0.02806423E+06 0.03409835E+02 0.02625270E+02 0.01325242E+00 0.02441628E-04    3
-0.02419567E-06 0.01786944E-09 0.02844080E+06 0.01327336E+03                   4
ASME2              62987AS  1C   2H   6     G  0300.00   1500.00  0600.00      1
 0.05981395E+02 0.01521284E+00 0.06993355E-05-0.04721619E-07 0.01369912E-10    2
 0.01467985E+06 0.01192741E+02 0.01390400E+02 0.02923331E+00 0.06598871E-04    3
-0.05620560E-06 0.04130368E-09 0.01553302E+06 0.02349981E+03                   4
ASME3              62987AS  1C   3H   9     G  0300.00   1500.00  0600.00      1
 0.06347764E+02 0.02466454E+00 0.01154629E-04-0.07877436E-07 0.02202225E-10    2
-0.01617323E+05-0.06316786E+01 0.02667388E+01 0.04253171E+00 0.01165106E-03    3
-0.07914706E-06 0.05603127E-09-0.04685540E+04 0.02904591E+03                   4
BE                 81392BE  1               G  0300.00   5000.00  1000.00      1
 0.02380618E+02 0.02339856E-02-0.01453949E-05 0.03111727E-09-0.01072959E-13    2
 0.03868083E+06 0.02787792E+02 0.02403493E+02 0.06166087E-02-0.01321925E-04    3
 0.01144806E-07-0.03437304E-11 0.03864894E+06 0.02549853E+02                   4
BE(S)              81392BE  1               S  0300.00   3000.00  1000.00      1
 0.01898768E+02 0.01629382E-01-0.03547406E-05 0.01247349E-08-0.01578507E-12    2
-0.06527011E+04-0.01020412E+03-0.09092963E+01 0.01585668E+00-0.02624182E-03    3
 0.02044924E-06-0.05872448E-10-0.02390556E+04 0.02598871E+02                   4
BE2SIO4(S)         81392BE  2O   4SI  1     S  0300.00   3000.00  1000.00      1
 0.01695617E+03 0.06266472E-01-0.02841325E-04 0.06379149E-08-0.04780890E-12    2
-0.02614324E+07-0.09398438E+03-0.06380159E+02 0.09333352E+00-0.01415477E-02    3
 0.01101948E-05-0.03462902E-09-0.02558671E+07 0.02162977E+03                   4
BE3B2O6(S)         81392B   2BE  3O   6     S  0300.00   3000.00  1000.00      1
 0.02640267E+03 0.01142674E+00-0.03773479E-04 0.04332047E-08 0.02356543E-12    2
-0.03849576E+07-0.01487137E+04-0.05230657E+02 0.01105769E+01-0.01614054E-02    3
 0.01447797E-05-0.05420786E-09-0.03755957E+07 0.01490974E+03                   4
BE3N2(A)           81392BE  3N   2          S  0300.00   3000.00  1000.00      1
 0.01097008E+03 0.06416846E-01-0.02938928E-04 0.04564651E-08-0.05509703E-13    2
-0.07519767E+06-0.06231286E+03-0.08167547E+02 0.08515091E+00-0.01355569E-02    3
 0.01060406E-05-0.03256815E-09-0.07110460E+06 0.03040606E+03                   4
BE3N2(L)           81392BE  3N   2          L  0300.00   4000.00  1000.00      1
 0.01610468E+03 0.00000000E+00 0.00000000E+00 0.00000000E+00 0.00000000E+00    2
-0.06338252E+06-0.08701469E+03 0.01610468E+03 0.00000000E+00 0.00000000E+00    3
 0.00000000E+00 0.00000000E+00-0.06338252E+06-0.08701468E+03                   4
BEAL2O4(S)         81392AL  2BE  1O   4     S  0300.00   2400.00  1000.00      1
 0.01118219E+03 0.01677777E+00-0.06692989E-04-0.01497360E-07 0.01203700E-10    2
-0.02810337E+07-0.06116527E+03-0.07257604E+02 0.01074554E+01-0.01713422E-02    3
 0.01295274E-05-0.03740965E-09-0.02780832E+07 0.02383770E+03                   4
BEB2O4             81392B   2BE  1O   4     G  0300.00   5000.00  1000.00      1
 0.01266018E+03 0.06883210E-01-0.02963169E-04 0.05694789E-08-0.04050458E-12    2
-0.01672990E+07-0.03636876E+03 0.04012008E+02 0.03052847E+00-0.02571938E-03    3
 0.09738810E-07-0.01450712E-10-0.01648983E+07 0.08399628E+02                   4
BEBO2              81392B   1BE  1O   2     G  0300.00   5000.00  1000.00      1
 0.06831273E+02 0.03424464E-01-0.01471236E-04 0.02825118E-08-0.02008790E-12    2
-0.06047559E+06-0.08730609E+02 0.02426203E+02 0.01572415E+00-0.01309160E-03    3
 0.04244447E-07-0.02562806E-11-0.05929016E+06 0.01394744E+03                   4
BEBR               81392BE  1BR  1          G  0300.00   5000.00  1000.00      1
 0.04166357E+02 0.04424462E-02-0.01713095E-05 0.03185381E-09-0.01964221E-13    2
 0.01313080E+06 0.03473875E+02 0.03178756E+02 0.03144181E-01-0.01989189E-04    3
-0.04871910E-08 0.06208255E-11 0.01337870E+06 0.08520506E+02                   4
BEBR2              81392BE  1BR  2          G  0300.00   5000.00  1000.00      1
 0.06814040E+02 0.07848450E-02-0.03497501E-05 0.06885841E-09-0.04984129E-13    2
-0.02974764E+06-0.06362110E+02 0.05216331E+02 0.05128972E-01-0.03678726E-04    3
 0.08525872E-09 0.05611721E-11-0.02932967E+06 0.01847829E+02                   4
BEBR2(S)           81392BE  1BR  2          S  0300.00   1500.00  1000.00      1
 0.07680161E+02 0.03193456E-01-0.02439097E-05-0.09487536E-08 0.03902210E-11    2
-0.04528092E+06-0.03282152E+03 0.05659917E+02 0.08805599E-01-0.02790316E-04    3
-0.04611400E-07 0.03007373E-10-0.04482571E+06-0.02263852E+03                   4
BECL               81392BE  1CL  1          G  0300.00   5000.00  1000.00      1
 0.04072243E+02 0.05328307E-02-0.02146892E-05 0.04097687E-09-0.02774848E-13    2
 0.05990792E+05 0.02639872E+02 0.03006275E+02 0.03385550E-01-0.02274674E-04    3
-0.01333438E-08 0.04447782E-11 0.06271131E+05 0.08126810E+02                   4
BECL2              81392BE  1CL  2          G  0300.00   5000.00  1000.00      1
 0.06656109E+02 0.09583935E-02-0.04248637E-05 0.08333911E-09-0.06016211E-13    2
-0.04547842E+06-0.08159565E+02 0.04835084E+02 0.05899051E-01-0.04307799E-04    3
 0.03113267E-08 0.05292957E-11-0.04499748E+06 0.01210616E+02                   4
BECL2(A)           81392BE  1CL  2          S  0300.00   1500.00  1000.00      1
 0.08380054E+02 0.02572312E-01-0.07554892E-05-0.02368242E-08 0.01042547E-11    2
-0.06177281E+06-0.03886076E+03 0.08074927E+01 0.03830225E+00-0.06255340E-03    3
 0.04645940E-06-0.01295143E-09-0.06052883E+06-0.03683825E+02                   4
BECL2(B)           81392BE  1CL  2          S  0300.00   1500.00  1000.00      1
 0.07791771E+02 0.02945389E-01-0.04237093E-05-0.05339604E-08 0.01505044E-11    2
-0.06231958E+06-0.03656698E+03 0.03004424E+02 0.02353211E+00-0.03553037E-03    3
 0.02706855E-06-0.08144728E-10-0.06136495E+06-0.01365758E+03                   4
BECLF              81392BE  1CL  1F   1     G  0300.00   5000.00  1000.00      1
 0.06393787E+02 0.01234948E-01-0.05412476E-05 0.01053150E-08-0.07557553E-13    2
-0.07104831E+06-0.07478512E+02 0.04405415E+02 0.06642228E-01-0.05154354E-04    3
 0.01063175E-07 0.02287810E-11-0.07051262E+06 0.02777586E+02                   4
BEF                81392BE  1F   1          G  0300.00   5000.00  1000.00      1
 0.03741370E+02 0.08524818E-02-0.03436428E-05 0.06466099E-09-0.04475089E-13    2
-0.02167667E+06 0.02968223E+02 0.02905108E+02 0.02952099E-01-0.02747617E-04    3
 0.01918800E-07-0.07179964E-11-0.02140972E+06 0.07407617E+02                   4
BEF2               81392BE  1F   2          G  0300.00   5000.00  1000.00      1
 0.06008875E+02 0.01636431E-01-0.07094651E-05 0.01370220E-08-0.09780462E-13    2
-0.09777056E+06-0.07723693E+02 0.03801759E+02 0.07737988E-01-0.06427724E-04    3
 0.02097328E-07-0.01462695E-11-0.09717092E+06 0.03660784E+02                   4
BEF2(L)            81392BE  1F   2          L  0300.00   2000.00  1000.00      1
 0.05976585E+02 0.04777009E-01-0.05064131E-05 0.05012404E-09 0.08570416E-13    2
-0.01251277E+07-0.02873833E+03-0.05587355E+01 0.03423905E+00-0.05210078E-03    3
 0.04099400E-06-0.01226767E-09-0.01239060E+07 0.02162308E+02                   4
BEH                81392BE  1H   1          G  0300.00   5000.00  1000.00      1
 0.03103757E+02 0.01443026E-01-0.05486383E-05 0.09992518E-09-0.06823073E-13    2
 0.03762032E+06 0.03113887E+02 0.03220220E+02 0.01660638E-01-0.03759811E-04    3
 0.05403578E-07-0.02433378E-10 0.03762484E+06 0.02536116E+02                   4
BEH+               81392BE  1H   1E  -1     G  0300.00   5000.00  1000.00      1
 0.02935026E+02 0.01642881E-01-0.06606950E-05 0.01253854E-08-0.08322438E-13    2
 0.01381605E+07 0.03342443E+02 0.03203174E+02 0.01918095E-01-0.04743515E-04    3
 0.06392785E-07-0.02736265E-10 0.01380944E+07 0.01849186E+02                   4
BEH2               81392BE  1H   2          G  0300.00   5000.00  1000.00      1
 0.03274395E+02 0.04312822E-01-0.01774785E-04 0.03298131E-08-0.02286391E-12    2
 0.01367913E+06 0.03758700E+01 0.01761472E+02 0.08827701E-01-0.01241923E-03    3
 0.01412574E-06-0.06176309E-10 0.01426447E+06 0.08573833E+02                   4
BEH2O2             81392BE  1H   2O   2     G  0300.00   5000.00  1000.00      1
 0.07694718E+02 0.04893975E-01-0.01780895E-04 0.03055611E-08-0.02009121E-12    2
-0.08403520E+06-0.01751820E+03 0.03118833E+02 0.01997183E+00-0.01673101E-03    3
 0.03275766E-07 0.01457848E-10-0.08305301E+06 0.05128545E+02                   4
BEH2O2(A)          81392BE  1H   2O   2     S  0300.00   1000.00  1000.00      1
 0.01357669E+03 0.00000000E+00 0.00000000E+00 0.00000000E+00 0.00000000E+00    2
-0.01138925E+07-0.07369071E+03-0.07121292E+02 0.08378375E+00-0.01435144E-02    3
 0.01164084E-05-0.03597983E-09-0.01091544E+07 0.02745148E+03                   4
BEH2O2(B)          81392BE  1H   2O   2     S  0300.00   1000.00  1000.00      1
 0.01357669E+03 0.00000000E+00 0.00000000E+00 0.00000000E+00 0.00000000E+00    2
-0.01142447E+07-0.07409333E+03-0.07121292E+02 0.08378375E+00-0.01435144E-02    3
 0.01164084E-05-0.03597983E-09-0.01095066E+07 0.02704887E+03                   4
BEI                81392BE  1I   1          G  0300.00   5000.00  1000.00      1
 0.04226574E+02 0.03948427E-02-0.01549696E-05 0.03023851E-09-0.01932301E-13    2
 0.01912832E+06 0.04229493E+02 0.03358791E+02 0.02864276E-01-0.01889889E-04    3
-0.04370942E-08 0.05986692E-11 0.01933641E+06 0.08627578E+02                   4
BEI2               81392BE  1I   2          G  0300.00   5000.00  1000.00      1
 0.06974217E+02 0.06094573E-02-0.02739783E-05 0.05428767E-09-0.03948833E-13    2
-0.09890086E+05-0.05063732E+02 0.05564008E+02 0.04472664E-01-0.03090745E-04    3
-0.02609722E-08 0.06750777E-11-0.09529549E+05 0.02158152E+02                   4
BEI2(S)            81392BE  1I   2          S  0300.00   1500.00  1000.00      1
 0.08868316E+02 0.02591978E-01-0.07796846E-05-0.02236952E-08 0.01016032E-11    2
-0.02556556E+06-0.03709859E+03 0.01301872E+02 0.03830115E+00-0.06255080E-03    3
 0.04645675E-06-0.01295046E-09-0.02432303E+06-0.01952190E+02                   4
BEN                81392BE  1N   1          G  0300.00   5000.00  1000.00      1
 0.03799137E+02 0.08135072E-02-0.03271826E-05 0.06267597E-09-0.04443547E-13    2
 0.05006582E+06 0.03013958E+02 0.02880282E+02 0.03157848E-01-0.02749300E-04    3
 0.01549304E-07-0.04944407E-11 0.05034622E+06 0.07854857E+02                   4
BEO(A)             81392BE  1O   1          S  0300.00   3500.00  1000.00      1
 0.04606101E+02 0.01465013E-01-0.09316989E-06-0.08839902E-09 0.01840163E-12    2
-0.07492927E+06-0.02579358E+03-0.01187545E+01 0.01231168E+00-0.02298405E-04    3
-0.09318502E-07 0.05331928E-10-0.07364786E+06-0.01151163E+02                   4
BEO(B)             81392BE  1O   1          S  0300.00   3500.00  1000.00      1
 0.04606101E+02 0.01465013E-01-0.09316989E-06-0.08839902E-09 0.01840163E-12    2
-0.07412403E+06-0.02545418E+03-0.01187545E+01 0.01231168E+00-0.02298405E-04    3
-0.09318502E-07 0.05331928E-10-0.07284262E+06-0.08117651E+01                   4
BEOH               81392BE  1H   1O   1     G  0300.00   5000.00  1000.00      1
 0.04580703E+02 0.02444079E-01-0.08794693E-05 0.01484750E-08-0.09530468E-13    2
-0.01534682E+06-0.01819725E+02 0.02577868E+02 0.08977628E-01-0.07867956E-04    3
 0.02536139E-07 0.06057864E-12-0.01489220E+06 0.08162645E+02                   4
BES(S)             81392BE  1S   1          S  0300.00   3000.00  1000.00      1
 0.04944107E+02 0.03098929E-01-0.01308985E-04 0.02564670E-08-0.01377673E-12    2
-0.03004408E+06-0.02521191E+03-0.03045166E+02 0.03934537E+00-0.06572406E-03    3
 0.05230436E-06-0.01590377E-09-0.02854032E+06 0.01256033E+03                   4
BESO4(A)           81392BE  1O   4S   1     S  0300.00   2300.00  1000.00      1
 0.02081235E+01 0.03035540E+00-0.07769396E-04-0.02942517E-07 0.01112249E-10    2
-0.01455278E+07 0.02609183E+01-0.08960041E+02 0.01179726E+01-0.02438390E-02    3
 0.02430177E-05-0.08722741E-09-0.01453005E+07 0.03410812E+03                   4
BESO4(B)           81392BE  1O   4S   1     S  0300.00   2300.00  1000.00      1
 0.02081235E+01 0.03035540E+00-0.07769396E-04-0.02942517E-07 0.01112249E-10    2
-0.01453939E+07 0.04157230E+01-0.08960041E+02 0.01179726E+01-0.02438390E-02    3
 0.02430177E-05-0.08722741E-09-0.01451667E+07 0.03426292E+03                   4
BESO4(GAM)         81392BE  1O   4S   1     S  0300.00   2300.00  1000.00      1
 0.02081235E+01 0.03035540E+00-0.07769396E-04-0.02942517E-07 0.01112249E-10    2
-0.01430422E+07 0.03005051E+02-0.08960041E+02 0.01179726E+01-0.02438390E-02    3
 0.02430177E-05-0.08722741E-09-0.01428148E+07 0.03685225E+03                   4
C                 121086C   1               G  0300.00   5000.00  1000.00      1
 0.02602087E+02-0.01787081E-02 0.09087041E-06-0.01149933E-09 0.03310844E-14    2
 0.08542154E+06 0.04195177E+02 0.02498585E+02 0.08085777E-03-0.02697697E-05    3
 0.03040729E-08-0.01106652E-11 0.08545878E+06 0.04753459E+02                   4
C(S)              121286C   1               S  0300.00   5000.00  1000.00      1
 0.01490166E+02 0.01662126E-01-0.06687204E-05 0.01290880E-08-0.09205334E-13    2
-0.07074019E+04-0.08717785E+02-0.06705661E+01 0.07181500E-01-0.05632921E-04    3
 0.02142299E-07-0.04168562E-11-0.07339498E+03 0.02601596E+02                   4
C+                120186C   1E  -1          G  0300.00   5000.00  1000.00      1
 0.02511827E+02-0.01735978E-03 0.09504268E-07-0.02218852E-10 0.01862189E-14    2
 0.02166772E+07 0.04286130E+02 0.02595384E+02-0.04068665E-02 0.06892367E-05    3
-0.05266488E-08 0.01508338E-11 0.02166628E+07 0.03895730E+02                   4
C-                121686C   1E   1          G  0300.00   5000.00  1000.00      1
 0.02990221E+02-0.09184596E-02 0.05055560E-05-0.07703410E-09 0.03163271E-13    2
 0.06983931E+06 0.01259453E+02 0.02783903E+02-0.01774288E-01 0.03696761E-04    3
-0.03066693E-07 0.08637622E-11 0.06998511E+06 0.02726281E+02                   4
C2                121286C   2               G  0300.00   5000.00  1000.00      1
 0.04135979E+02 0.06531618E-03 0.01837099E-05-0.05295085E-09 0.04712137E-13    2
 0.09967272E+06 0.07472923E+01 0.06996045E+02-0.07400602E-01 0.03234704E-04    3
 0.04802535E-07-0.03295918E-10 0.09897487E+06-0.01386227E+03                   4
C2-               121286C   2E   1          G  0300.00   5000.00  1000.00      1
 0.03796891E+02 0.02530050E-02 0.09709118E-06-0.01614804E-09-0.03212893E-15    2
 0.05207981E+06 0.01658147E+02 0.03468012E+02-0.02352875E-02 0.01243912E-04    3
 0.04705961E-08-0.08164274E-11 0.05231215E+06 0.03886699E+02                   4
C2CL3              40992C   2CL  3          G  0300.00   4000.00  1500.00      1
 0.01183853E+03 0.09460851E-02-0.02920870E-05 0.03847024E-09-0.01539560E-13    2
 0.02313143E+06-0.02891445E+03 0.04808647E+02 0.02212948E+00-0.02548847E-03    3
 0.01372083E-06-0.02812663E-10 0.02514353E+06 0.07232629E+02                   4
C2CL5              40992C   2CL  5          G  0300.00   4000.00  1500.00      1
 0.01775107E+03 0.09220800E-02-0.04852694E-05 0.01190373E-08-0.01100446E-12    2
-0.02402768E+05-0.05545676E+03 0.06414346E+02 0.03867367E+00-0.04857935E-03    3
 0.02734513E-06-0.05732891E-10 0.04697039E+04 0.01542036E+02                   4
C2CL6              40992C   2CL  6          G  0300.00   4000.00  1500.00      1
 0.02021422E+03 0.01757648E-01-0.05881040E-05 0.08029739E-09-0.03958238E-13    2
-0.02340156E+06-0.07096011E+03 0.07492710E+02 0.04318468E+00-0.05275048E-03    3
 0.02947143E-06-0.06176554E-10-0.02006555E+06-0.06635582E+02                   4
C2F6               82489C   2F   6          G  0300.00   5000.00  1000.00      1
 0.01602057E+03 0.06273007E-01-0.02797778E-04 0.05517547E-08-0.04004651E-12    2
-0.01675654E+07-0.05519459E+03 0.03577448E+02 0.03913670E+00-0.02714862E-03    3
 0.04348459E-08 0.04007135E-10-0.01642174E+07 0.09098384E+02                   4
C2H                81193C   2H   1          G  0300.00   4000.00  1000.00      1
 0.03986367E+02 0.03143123E-01-0.01267243E-04 0.02924363E-08-0.02716320E-12    2
 0.06655884E+06 0.01191063E+02 0.02737704E+02 0.08048446E-01-0.09244310E-04    3
 0.06525259E-07-0.01939580E-10 0.06683813E+06 0.07300220E+02                   4
C2H2              121386C   2H   2          G  0300.00   5000.00  1000.00      1
 0.04436770E+02 0.05376039E-01-0.01912817E-04 0.03286379E-08-0.02156710E-12    2
 0.02566766E+06-0.02800338E+02 0.02013562E+02 0.01519045E+00-0.01616319E-03    3
 0.09078992E-07-0.01912746E-10 0.02612444E+06 0.08805378E+02                   4
C2H3               12787C   2H   3          G  0300.00   5000.00  1000.00      1
 0.05933468E+02 0.04017746E-01-0.03966740E-05-0.01441267E-08 0.02378644E-12    2
 0.03185435E+06-0.08530313E+02 0.02459276E+02 0.07371476E-01 0.02109873E-04    3
-0.01321642E-07-0.01184784E-10 0.03335225E+06 0.01155620E+03                   4
C2H4              121286C   2H   4          G  0300.00   5000.00  1000.00      1
 0.03528419E+02 0.01148518E+00-0.04418385E-04 0.07844601E-08-0.05266848E-12    2
 0.04428289E+05 0.02230389E+02-0.08614880E+01 0.02796163E+00-0.03388677E-03    3
 0.02785152E-06-0.09737879E-10 0.05573046E+05 0.02421149E+03                   4
C2H5               12387C   2H   5          G  0300.00   5000.00  1000.00      1
 0.07190480E+02 0.06484077E-01-0.06428065E-05-0.02347879E-08 0.03880877E-12    2
 0.01067455E+06-0.01478089E+03 0.02690702E+02 0.08719133E-01 0.04419839E-04    3
 0.09338703E-08-0.03927773E-10 0.01287040E+06 0.01213820E+03                   4
C2H6              121686C   2H   6          G  0300.00   4000.00  1000.00      1
 0.04825938E+02 0.01384043E+00-0.04557259E-04 0.06724967E-08-0.03598161E-12    2
-0.01271779E+06-0.05239507E+02 0.01462539E+02 0.01549467E+00 0.05780507E-04    3
-0.01257832E-06 0.04586267E-10-0.01123918E+06 0.01443229E+03                   4
C2HCL             112989C   2H   1CL  1     G  0300.00   5000.00  1000.00      1
 0.06295372E+02 0.03883113E-01-0.01506049E-04 0.02700003E-08-0.01830213E-12    2
 0.02357279E+06-0.08137063E+02 0.03618443E+02 0.01331979E+00-0.01321822E-03    3
 0.06092024E-07-0.08879026E-11 0.02415385E+06 0.05050645E+02                   4
C2HCL5             40992H   1C   2CL  5     G  0300.00   4000.00  1500.00      1
 0.01897802E+03 0.02244275E-01-0.05864788E-05 0.02733950E-09 0.04934135E-13    2
-0.02494887E+06-0.06578714E+03 0.05356044E+02 0.04176390E+00-0.04710787E-03    3
 0.02550758E-06-0.05324478E-10-0.02079330E+06 0.04970258E+02                   4
C2N               121286C   2N   1          G  0300.00   5000.00  1000.00      1
 0.06151561E+02 0.01511650E-01-0.06629362E-05 0.01286148E-08-0.09160830E-13    2
 0.06484318E+06-0.08177850E+02 0.03498544E+02 0.08554433E-01-0.06288697E-04    3
 0.08638478E-08 0.04915996E-11 0.06556611E+06 0.05548374E+02                   4
C2N2              121286C   2N   2          G  0300.00   5000.00  1000.00      1
 0.06548003E+02 0.03984707E-01-0.01634216E-04 0.03038597E-08-0.02111069E-12    2
 0.03490716E+06-0.09735790E+02 0.04265459E+02 0.01192257E+00-0.01342014E-03    3
 0.09192297E-07-0.02778942E-10 0.03547888E+06 0.01713212E+02                   4
C2O               121286C   2O   1          G  0300.00   5000.00  1000.00      1
 0.04849809E+02 0.02947585E-01-0.01090729E-04 0.01792562E-08-0.01115758E-12    2
 0.03282055E+06-0.06453226E+01 0.03368851E+02 0.08241803E-01-0.08765145E-04    3
 0.05569262E-07-0.01540009E-10 0.03317081E+06 0.06713314E+02                   4
C3                121286C   3               G  0300.00   5000.00  1000.00      1
 0.03803710E+02 0.02253567E-01-0.07704535E-05 0.01316294E-08-0.08694264E-13    2
 0.09736135E+06 0.06128063E+02 0.04345528E+02 0.01264466E-01-0.04652557E-04    3
 0.08695856E-07-0.04243536E-10 0.09731403E+06 0.03519437E+02                   4
C3H2              102193H   2C   3          G  0150.00   4000.00  1000.00      1
 0.07670981E+02 0.02748749E-01-0.04370943E-05-0.06455599E-09 0.01663887E-12    2
 0.06259722E+06-0.01236890E+03 0.03166714E+02 0.02482572E+00-0.04591637E-03    3
 0.04268019E-06-0.01482152E-09 0.06350421E+06 0.08869446E+02                   4
C3H2(S)           101993H   2C   3          G  0300.00   4000.00  1400.00      1
 0.08351312E+02 0.02672278E-01-0.02129404E-05-0.01478218E-08 0.02583689E-12    2
 0.06800690E+06-0.01950884E+03 0.04749475E+02 0.08520229E-01-0.01160268E-04    3
-0.02494954E-07 0.09921004E-11 0.06939979E+06 0.05437792E+01                   4
C3H4              101993H   4C   3          G  0300.00   4000.00  1400.00      1
 0.09776256E+02 0.05302138E-01-0.03701118E-05-0.03026386E-08 0.05089581E-12    2
 0.01954972E+06-0.03077061E+03 0.02539831E+02 0.01633437E+00-0.01764950E-04    3
-0.04647365E-07 0.01729131E-10 0.02251243E+06 0.09935702E+02                   4
C3H4C             101993H   4C   3          G  0300.00   4000.00  1400.00      1
 0.09708652E+02 0.05344939E-01-0.03953553E-05-0.03111764E-08 0.05369406E-12    2
 0.02967722E+06-0.03073273E+03 0.01056162E+02 0.01905236E+00-0.02317048E-04    3
-0.05933690E-07 0.02307128E-10 0.03309110E+06 0.01761927E+03                   4
C3H4P             101993H   4C   3          G  0300.00   4000.00  1400.00      1
 0.09768102E+02 0.05219151E-01-0.03753140E-05-0.02992191E-08 0.05107878E-12    2
 0.01860277E+06-0.03020678E+03 0.03029730E+02 0.01498961E+00-0.01398500E-04    3
-0.03969619E-07 0.01388217E-10 0.02148408E+06 0.08004594E+02                   4
C3H6              120186C   3H   6          G  0300.00   5000.00  1000.00      1
 0.06732257E+02 0.01490834E+00-0.04949899E-04 0.07212022E-08-0.03766204E-12    2
-0.09235703E+04-0.01331335E+03 0.01493307E+02 0.02092518E+00 0.04486794E-04    3
-0.01668912E-06 0.07158146E-10 0.01074826E+05 0.01614534E+03                   4
C3H8              120186C   3H   8          G  0300.00   5000.00  1000.00      1
 0.07525217E+02 0.01889034E+00-0.06283924E-04 0.09179373E-08-0.04812410E-12    2
-0.01646455E+06-0.01784390E+03 0.08969208E+01 0.02668986E+00 0.05431425E-04    3
-0.02126001E-06 0.09243330E-10-0.01395492E+06 0.01935533E+03                   4
C3O2              121286C   3O   2          G  0300.00   5000.00  1000.00      1
 0.08098897E+02 0.05560040E-01-0.02312265E-04 0.04340709E-08-0.03036387E-12    2
-0.01421435E+06-0.01521974E+03 0.04018127E+02 0.01836661E+00-0.01907148E-03    3
 0.01185587E-06-0.03418748E-10-0.01312824E+06 0.05582084E+02                   4
C4                121286C   4               G  0300.00   5000.00  1000.00      1
 0.06500180E+02 0.04228632E-01-0.01790718E-04 0.03404813E-08-0.02403978E-12    2
 0.01143401E+07-0.01148889E+03 0.02343028E+02 0.01642981E+00-0.01527986E-03    3
 0.07343826E-07-0.01582274E-10 0.01154538E+07 0.09826204E+02                   4
C4H               121686C   4H   1          G  0300.00   5000.00  1000.00      1
 0.06242882E+02 0.06193683E-01-0.02085932E-04 0.03082203E-08-0.01636483E-12    2
 0.07568019E+06-0.07210806E+02 0.05023247E+02 0.07092375E-01-0.06073762E-07    3
-0.02275752E-07 0.08086994E-11 0.07623813E+06-0.06942594E+00                   4
C4H10              62090C   4H  10          G  0300.00   4000.00  1500.00      1
 0.01998785E+03 0.01037281E+00-0.09610818E-05-0.04623018E-08 0.08202828E-12    2
-0.02625571E+06-0.08837907E+03-0.02256618E+02 0.05881732E+00-0.04525783E-03    3
 0.02037115E-06-0.04079458E-10-0.01760233E+06 0.03329595E+03                   4
C4H2              121686C   4H   2          G  0300.00   5000.00  1000.00      1
 0.09031407E+02 0.06047253E-01-0.01948789E-04 0.02754863E-08-0.01385608E-12    2
 0.05294736E+06-0.02385068E+03 0.04005192E+02 0.01981000E+00-0.09865877E-04    3
-0.06635158E-07 0.06077413E-10 0.05424065E+06 0.01845737E+02                   4
C4H6              120186C   4H   6          G  0300.00   5000.00  1000.00      1
 0.08046583E+02 0.01648525E+00-0.05522227E-04 0.08123593E-08-0.04295078E-12    2
 0.01370130E+06-0.01800458E+03 0.03197108E+02 0.02025592E+00 0.06510192E-04    3
-0.01658442E-06 0.06400282E-10 0.01571520E+06 0.09895660E+02                   4
C4H8              120386C   4H   8          G  0300.00   5000.00  1000.00      1
 0.02053584E+02 0.03435051E+00-0.01588320E-03 0.03308966E-07-0.02536104E-11    2
-0.02139723E+05 0.01554320E+03 0.01181138E+02 0.03085338E+00 0.05086525E-04    3
-0.02465489E-06 0.01111019E-09-0.01790400E+05 0.02106247E+03                   4
C5                121286C   5               G  0300.00   5000.00  1000.00      1
 0.08078081E+02 0.05743464E-01-0.02436405E-04 0.04638916E-08-0.03278910E-12    2
 0.01147022E+07-0.01953024E+03 0.02115274E+02 0.02326332E+00-0.02109499E-03    3
 0.09072734E-07-0.01540093E-10 0.01162738E+07 0.01097603E+03                   4
C5H                20387C   5H   1          G  0300.00   5000.00  1000.00      1
 0.08695749E+02 0.06054301E-01-0.02016011E-04 0.02892893E-08-0.01470100E-12    2
 0.09031069E+06-0.02101595E+03 0.01634825E+02 0.02509538E+00-0.01206636E-03    3
-0.01046511E-06 0.08809988E-10 0.09212488E+06 0.01512194E+03                   4
C5H12              20387C   5H  12          G  0300.00   4000.00  1000.00      1
 0.01667798E+03 0.02114483E+00-0.03533321E-04-0.05742202E-08 0.01515948E-11    2
-0.02553670E+06-0.06372940E+03 0.01877908E+02 0.04121646E+00 0.01253234E-03    3
-0.03701537E-06 0.01525569E-09-0.02003816E+06 0.01877257E+03                   4
C5H2               20587C   5H   2          G  0300.00   5000.00  1000.00      1
 0.01132917E+03 0.07424057E-01-0.02628189E-04 0.04082541E-08-0.02301333E-12    2
 0.07878706E+06-0.03617117E+03 0.03062322E+02 0.02709998E+00-0.01009170E-03    3
-0.01272745E-06 0.09167219E-10 0.08114969E+06 0.07071078E+02                   4
C5H5              101993H   5C   5          G  0300.00   4000.00  1400.00      1
 0.01531094E+03 0.07473806E-01-0.05837458E-05-0.04386651E-08 0.07696839E-12    2
 0.02525890E+06-0.05951593E+03 0.01007316E+02 0.03189880E+00-0.04748189E-04    3
-0.01102390E-06 0.04584681E-10 0.03047390E+06 0.01934168E+03                   4
C5H6               20387C   5H   6          G  0300.00   5000.00  1000.00      1
 0.09689815E+02 0.01838262E+00-0.06264884E-04 0.09393377E-08-0.05087708E-12    2
 0.01102124E+06-0.03122908E+03-0.03196739E+02 0.04081361E+00 0.06816505E-05    3
-0.03137459E-06 0.01577223E-09 0.01529068E+06 0.03869939E+03                   4
C6H               121686C   6H   1          G  0300.00   5000.00  1000.00      1
 0.01158735E+03 0.07295363E-01-0.02466008E-04 0.03407046E-08-0.01498185E-12    2
 0.01031448E+07-0.03172578E+03 0.04769848E+02 0.02457279E+00-0.07561252E-04    3
-0.01480691E-06 0.09768054E-10 0.01048523E+07 0.03241530E+02                   4
C6H10              20387C   6H  10          G  0300.00   5000.00  1000.00      1
 0.01592777E+03 0.02374413E+00-0.06908672E-04 0.08109777E-08-0.02683123E-12    2
-0.08642656E+05-0.06525186E+03-0.01394228E+02 0.04720693E+00 0.01196042E-03    3
-0.04162896E-06 0.01740336E-09-0.02217790E+05 0.03129604E+03                   4
C6H14              20387C   6H  14          G  0300.00   4000.00  1000.00      1
 0.02280472E+03 0.02097989E+00-0.03530674E-04-0.05466245E-08 0.01478950E-11    2
-0.03073757E+06-0.09583162E+03 0.01836174E+02 0.05098461E+00 0.01259586E-03    3
-0.04428362E-06 0.01872237E-09-0.02292750E+06 0.02088145E+03                   4
C6H2              121686C   6H   2          G  0300.00   5000.00  1000.00      1
 0.01275652E+03 0.08034381E-01-0.02618215E-04 0.03725060E-08-0.01878851E-12    2
 0.08075469E+06-0.04041263E+03 0.05751085E+02 0.02636720E+00-0.01166760E-03    3
-0.01071450E-06 0.08790297E-10 0.08262013E+06-0.04335532E+02                   4
C6H3               20387C   6H   3          G  0300.00   5000.00  1000.00      1
 0.01276118E+03 0.01038557E+00-0.03479193E-04 0.05109733E-08-0.02690965E-12    2
 0.07477706E+06-0.03891745E+03 0.05007090E+02 0.02692852E+00-0.05919866E-04    3
-0.01527233E-06 0.09408310E-10 0.07713200E+06 0.02225621E+02                   4
C6H4               20387C   6H   4          G  0300.00   5000.00  1000.00      1
 0.01006274E+03 0.01690304E+00-0.06473046E-04 0.01124081E-07-0.07307566E-12    2
 0.05645373E+06-0.02969310E+03-0.01300485E+02 0.03866477E+00-0.03643944E-04    3
-0.02668581E-06 0.01450936E-09 0.06002907E+06 0.03124939E+03                   4
C6H5               82489C   6H   5          G  0300.00   4000.00  1000.00      1
 0.01577589E+03 0.09651109E-01-0.09429416E-05-0.05469111E-08 0.01026522E-11    2
 0.03302698E+06-0.06176280E+03 0.01143557E+01 0.03627325E+00 0.01158286E-04    3
-0.02196965E-06 0.08463556E-10 0.03836054E+06 0.02380117E+03                   4
C6H5(L)            82489C   6H   5          G  0300.00   4000.00  1000.00      1
 0.01721540E+03 0.08621068E-01-0.08221340E-05-0.04752164E-08 0.08844086E-12    2
 0.06385819E+06-0.06139128E+03 0.04854269E+02 0.03031659E+00 0.01742893E-05    3
-0.01811010E-06 0.07392511E-10 0.06798734E+06 0.05854935E+02                   4
C6H5O              82489C   6H   5O   1     G  0300.00   4000.00  1000.00      1
 0.01822639E+03 0.01003985E+00-0.09915668E-05-0.05672804E-08 0.01068372E-11    2
-0.02620846E+05-0.07361391E+03 0.01107497E+02 0.03956946E+00 0.08497295E-05    3
-0.02436311E-06 0.09650660E-10 0.03159672E+05 0.01973496E+03                   4
C6H5OH             82489C   6H   6O   1     G  0300.00   4000.00  1000.00      1
 0.01821633E+03 0.01142427E+00-0.01096684E-04-0.06427442E-08 0.01198893E-11    2
-0.02053664E+06-0.07304234E+03 0.01391456E+02 0.03931958E+00 0.01777096E-04    3
-0.02277673E-06 0.08309659E-10-0.01472181E+06 0.01917813E+03                   4
C6H6               20387C   6H   6          G  0300.00   5000.00  1000.00      1
 0.01291074E+03 0.01723297E+00-0.05024211E-04 0.05893497E-08-0.01947521E-12    2
 0.03664512E+05-0.05002699E+03-0.03138012E+02 0.04723103E+00-0.02962208E-04    3
-0.03262819E-06 0.01718692E-09 0.08890031E+05 0.03657573E+03                   4
C6H7               82489C   6H   7          G  0300.00   4000.00  1000.00      1
 0.01755221E+03 0.01227080E+00-0.01185742E-04-0.06959661E-08 0.01301326E-11    2
 0.01624581E+06-0.07166589E+03 0.04639166E+01 0.03975928E+00 0.02529095E-04    3
-0.02223792E-06 0.07557053E-10 0.02225169E+06 0.02235387E+03                   4
C8H               121686C   8H   1          G  0300.00   5000.00  1000.00      1
 0.01474991E+03 0.09931501E-01-0.03374841E-04 0.04687593E-08-0.02073536E-12    2
 0.01399448E+07-0.04892690E+03 0.04489508E+02 0.03521521E+00-0.01019390E-03    3
-0.02197025E-06 0.01421416E-09 0.01425992E+07 0.03996225E+02                   4
C8H2              121686C   8H   2          G  0300.00   5000.00  1000.00      1
 0.01568021E+03 0.01115461E+00-0.03724373E-04 0.05197891E-08-0.02375550E-12    2
 0.01081123E+07-0.05571437E+03 0.04630427E+02 0.03937080E+00-0.01148035E-03    3
-0.02562214E-06 0.01670791E-09 0.01108285E+07 0.08077425E+01                   4
CA                 80792CA  1               G  0300.00   5000.00  1000.00      1
 0.01636990E+02 0.01938281E-01-0.01464011E-04 0.04278257E-08-0.03581686E-12    2
 0.02109799E+06 0.08990615E+02 0.01563120E+02 0.06228361E-01-0.01415732E-03    3
 0.01323968E-06-0.04370569E-10 0.02092191E+06 0.08370537E+02                   4
CA(A)              81092CA  1               S  0300.00   1500.00  1000.00      1
 0.03344424E+02-0.06129555E-04-0.02048549E-05 0.02199575E-08-0.06498067E-12    2
-0.01020624E+05-0.01410880E+03 0.02492826E+02 0.03921280E-01-0.07242436E-04    3
 0.05919276E-07-0.01802531E-10-0.08641901E+04-0.01010018E+03                   4
CA(B)              81092CA  1               S  0300.00   2000.00  1000.00      1
 0.02149662E+02 0.02293734E-01 0.03948384E-05-0.01813978E-08 0.03060995E-12    2
-0.06970589E+04-0.07862350E+02 0.02013343E+02 0.02718935E-01-0.01374494E-05    3
 0.01528553E-08-0.06023681E-12-0.06613041E+04-0.07168449E+02                   4
CA(L)              81092CA  1               L  0300.00   3000.00  1000.00      1
 0.03623553E+02 0.00000000E+00 0.00000000E+00 0.00000000E+00 0.00000000E+00    2
 0.02310016E+04-0.01455354E+03 0.03623553E+02 0.00000000E+00 0.00000000E+00    3
 0.00000000E+00 0.00000000E+00 0.02310016E+04-0.01455354E+03                   4
CA+                80792CA  1E  -1          G  0300.00   5000.00  1000.00      1
 0.02415423E+02 0.03140053E-02-0.03458031E-05 0.01350163E-08-0.01342160E-12    2
 0.09252434E+06 0.05468189E+02 0.02276338E+02 0.01581988E-01-0.03878953E-04    3
 0.03953701E-07-0.01427856E-10 0.09253536E+06 0.06008258E+02                   4
CA2                80792CA  2               G  0300.00   5000.00  1000.00      1
 0.04174798E+02-0.07401838E-02 0.03131196E-05-0.05885577E-09 0.04296578E-13    2
 0.04052221E+06 0.07582380E+02 0.05604867E+02-0.04044408E-01 0.02454638E-04    3
-0.01495064E-08-0.01724184E-11 0.04008842E+06 0.01167234E+00                   4
CABR               80792BR  1CA  1          G  0300.00   5000.00  1000.00      1
 0.04312008E+02 0.04246804E-02-0.02536360E-05 0.07082421E-09-0.05508239E-13    2
-0.07242509E+05 0.05721414E+02 0.04004020E+02 0.01927770E-01-0.02749388E-04    3
 0.01785012E-07-0.04190442E-11-0.07199987E+05 0.07125700E+02                   4
CABR2              80792BR  2CA  1          G  0300.00   5000.00  1000.00      1
 0.07388434E+02 0.01393017E-02-0.06561619E-06 0.01342748E-09-0.09993272E-14    2
-0.04852787E+06-0.04337760E+02 0.06902053E+02 0.01599316E-01-0.01154723E-04    3
-0.02428795E-08 0.03707822E-11-0.04841873E+06-0.01900929E+02                   4
CABR2(S)           81292BR  2CA  1          S  0300.00   1500.00  1000.00      1
 0.01076200E+03-0.02979247E-01 0.06950511E-05 0.03569778E-07-0.01382224E-10    2
-0.08542235E+06-0.04524895E+03 0.05478536E+02 0.02209325E+00-0.04544460E-03    3
 0.04176543E-06-0.01322726E-09-0.08447516E+06-0.02052538E+03                   4
CACL               80792CA  1CL  1          G  0300.00   5000.00  1000.00      1
 0.04272197E+02 0.04612770E-02-0.02684554E-05 0.07233022E-09-0.05565813E-13    2
-0.01387933E+06 0.04556153E+02 0.03810549E+02 0.02372144E-01-0.02939380E-04    3
 0.01528166E-07-0.02396962E-11-0.01379994E+06 0.06742955E+02                   4
CACL2              80792CA  1CL  2          G  0300.00   5000.00  1000.00      1
 0.07322969E+02 0.02201546E-02-0.01035664E-05 0.02117574E-09-0.01575201E-13    2
-0.05893953E+06-0.06959426E+02 0.06595983E+02 0.02364235E-01-0.01611807E-04    3
-0.04866457E-08 0.05973912E-11-0.05877467E+06-0.03308009E+02                   4
CACL2(S)           81092CA  1CL  2          S  0300.00   2000.00  1000.00      1
 0.06749013E+02 0.03694542E-01-0.02199980E-05 0.01165549E-08-0.02193898E-12    2
-0.09759255E+06-0.02629777E+03 0.05722155E+02 0.01836100E+00-0.03597296E-03    3
 0.03173054E-06-0.09522563E-10-0.09798464E+06-0.02415730E+03                   4
CAF                80792CA  1F   1          G  0300.00   5000.00  1000.00      1
 0.04150489E+02 0.05746086E-02-0.03081448E-05 0.07585468E-09-0.05641270E-13    2
-0.03400290E+06 0.03725193E+02 0.03309446E+02 0.03419155E-01-0.03357208E-04    3
 0.01004510E-07 0.01112627E-11-0.03382332E+06 0.07876121E+02                   4
CAF2               80792CA  1F   2          G  0300.00   5000.00  1000.00      1
 0.06575083E+02 0.05172194E-02-0.02403804E-05 0.04876347E-09-0.03608526E-13    2
-0.09641588E+06-0.04868362E+02 0.05023320E+02 0.04921285E-01-0.03129418E-04    3
-0.01178313E-07 0.01260201E-10-0.09604913E+06 0.02984363E+02                   4
CAH2O2             81292CA  1H   2O   2     G  0300.00   5000.00  1000.00      1
 0.08627170E+02 0.03353668E-01-0.01123553E-04 0.01801642E-08-0.01122696E-12    2
-0.07617877E+06-0.01582838E+03 0.05634984E+02 0.01431225E+00-0.01160774E-03    3
 0.02415328E-08 0.02445194E-10-0.07567777E+06-0.01510141E+02                   4
CAH2O2(S)          81292CA  1H   2O   2     S  0300.00   1000.00  1000.00      1
 0.01418556E+03 0.00000000E+00 0.00000000E+00 0.00000000E+00 0.00000000E+00    2
-0.01237066E+07-0.07268995E+03-0.07906910E+01 0.06795647E+00-0.01329918E-02    3
 0.01211862E-05-0.04117456E-09-0.01204396E+07-0.07999789E+01                   4
CAI                80792CA  1I   1          G  0300.00   5000.00  1000.00      1
 0.04316128E+02 0.04138589E-02-0.02776385E-05 0.08074141E-09-0.06592826E-13    2
-0.01903879E+05 0.06725163E+02 0.04078205E+02 0.01812968E-01-0.02972846E-04    3
 0.02225520E-07-0.06173497E-11-0.01881151E+05 0.07754936E+02                   4
CAI2               80792CA  1I   2          G  0300.00   5000.00  1000.00      1
 0.07403366E+02 0.01208762E-02-0.05698306E-06 0.01167152E-09-0.08696049E-14    2
-0.03328039E+06-0.02870204E+02 0.06975307E+02 0.01413683E-01-0.01046359E-04    3
-0.01757655E-08 0.03111958E-11-0.03318450E+06-0.07269292E+01                   4
CAO                80792CA  1O   1          G  0300.00   5000.00  1000.00      1
 0.08665723E+02-0.09857255E-01 0.07277137E-04-0.01813874E-07 0.01477538E-11    2
 0.02566423E+05-0.02151985E+03 0.07277069E+02-0.02477194E+00 0.06313166E-03    3
-0.06322423E-06 0.02200693E-09 0.03774998E+05-0.09934620E+02                   4
CAO(S)             81092CA  1O   1          S  0300.00   3600.00  1000.00      1
 0.05184497E+02 0.01938337E-01-0.08932525E-05 0.02410689E-08-0.02389613E-12    2
-0.07806390E+06-0.02562669E+03 0.02964466E+02 0.09464719E-01-0.07948131E-04    3
 0.06517958E-08 0.01313902E-10-0.07762567E+06-0.01476156E+03                   4
CAOH               80792CA  1H   1O   1     G  0300.00   5000.00  1000.00      1
 0.05164977E+02 0.01974644E-01-0.07757403E-05 0.01507385E-08-0.01048831E-12    2
-0.02493597E+06-0.01690344E+02 0.03596803E+02 0.08182874E-01-0.07863515E-04    3
 0.01974293E-07 0.06136755E-11-0.02469004E+06 0.05713983E+02                   4
CAOH+              80792CA  1H   1O   1E  -1G  0300.00   5000.00  1000.00      1
 0.05293390E+02 0.01697953E-01-0.05704847E-05 0.09169199E-09-0.05724155E-13    2
 0.04274157E+06-0.03041255E+02 0.03766022E+02 0.07251869E-01-0.05903957E-04    3
 0.02063514E-08 0.01186538E-10 0.04300269E+06 0.04285959E+02                   4
CAS                80792CA  1S   1          G  0300.00   5000.00  1000.00      1
 0.04077726E+02-0.02148896E-01 0.03595164E-04-0.01167272E-07 0.01101218E-11    2
 0.01401038E+06 0.05797750E+02 0.05045918E+02-0.09248234E-01 0.03176027E-03    3
-0.04007223E-06 0.01698112E-09 0.01355553E+06 0.08770679E+01                   4
CCL                40992C   1CL  1          G  0300.00   4000.00  1500.00      1
 0.04306010E+02 0.01816861E-02-0.07184326E-06 0.01354479E-09-0.01002479E-13    2
 0.05198808E+06 0.01558593E+02 0.02871441E+02 0.04709268E-01-0.05629052E-04    3
 0.03086609E-07-0.06379756E-11 0.05237631E+06 0.08859373E+02                   4
CCL2               40992C   1CL  2          G  0300.00   4000.00  1500.00      1
 0.06632435E+02 0.03558831E-02-0.01507592E-05 0.03116243E-09-0.02546496E-13    2
 0.02443636E+06-0.06590137E+02 0.03329579E+02 0.01112853E+00-0.01375891E-03    3
 0.07726329E-07-0.01624070E-10 0.02530408E+06 0.01010975E+03                   4
CCL2CCLO           40992C   2 O  1CL  3     G  0300.00   4000.00  1500.00      1
 0.01497380E+03 0.09004180E-02-0.03714287E-05 0.05602716E-09-0.02392170E-13    2
-0.01781718E+06-0.04510704E+03 0.05066114E+02 0.02846673E+00-0.03113001E-03    3
 0.01605483E-06-0.03208502E-10-0.01474354E+06 0.06663101E+02                   4
CCL2CCLOH          53090C   2H   1O   1CL  3G  0300.00   5000.00  1500.00      1
 0.01567259E+03 0.02218766E-01-0.04425239E-05 0.06261725E-10 0.03673507E-13    2
-0.02855361E+06-0.05085224E+03 0.04602117E+02 0.03408842E+00-0.03836909E-03    3
 0.02120271E-06-0.04527143E-10-0.02507945E+06 0.06859776E+02                   4
CCL2CH             40992H   1C   2CL  2     G  0300.00   4000.00  1500.00      1
 0.01101223E+03 0.01364477E-01-0.03497001E-05 0.01107466E-09 0.03844298E-13    2
 0.02706218E+06-0.02886258E+03 0.02961736E+02 0.02429423E+00-0.02731403E-03    3
 0.01493184E-06-0.03162966E-10 0.02960233E+06 0.01317486E+03                   4
CCL2HOO            53090C   1H   1O   2CL  2G  0300.00   5000.00  1500.00      1
 0.01273967E+03 0.01671789E-01-0.03280073E-05 0.09239024E-10 0.02183938E-13    2
-0.05665041E+05-0.03552584E+03 0.03425417E+02 0.02745544E+00-0.02973832E-03    3
 0.01588391E-06-0.03309428E-10-0.02675529E+05 0.01333474E+03                   4
CCL2OHCH2          53090C   2H   3O   1CL  2G  0300.00   5000.00  1500.00      1
 0.01606355E+03 0.02856412E-01-0.05564238E-05 0.02056416E-09 0.02871365E-13    2
-0.01756115E+06-0.05438455E+03 0.02870959E+02 0.04462273E+00-0.05377946E-03    3
 0.03093185E-06-0.06719238E-10-0.01379636E+06 0.01305466E+03                   4
CCL2OHCHCL         53090C   2H   2O   1CL  3G  0300.00   5000.00  1500.00      1
 0.01681474E+03 0.02433421E-01-0.04717311E-05 0.01595327E-09 0.02647197E-13    2
-0.02217115E+06-0.05406904E+03 0.05487264E+02 0.03719540E+00-0.04391386E-03    3
 0.02501465E-06-0.05417859E-10-0.01882134E+06 0.04237537E+02                   4
CCL3               40992C   1CL  3          G  0300.00   4000.00  1500.00      1
 0.09375859E+02 0.05723237E-02-0.02242398E-05 0.04238666E-09-0.03174834E-13    2
 0.05113147E+05-0.01813304E+03 0.04292822E+02 0.01682379E+00-0.02044420E-03    3
 0.01135805E-06-0.02371493E-10 0.06477756E+05 0.07677874E+02                   4
CCL3CCLH2          53090C   2H   2CL  4     G  0300.00   5000.00  1500.00      1
 0.01788619E+03 0.02281235E-01-0.04746598E-05 0.01962667E-09 0.02451768E-13    2
-0.02496335E+06-0.06312883E+03 0.03463508E+02 0.04144805E+00-0.04421053E-03    3
 0.02320525E-06-0.04772525E-10-0.02028144E+06 0.01275956E+03                   4
CCL3CCLO           40992C   2 O  1CL  4     G  0300.00   4000.00  1500.00      1
 0.01687401E+03 0.01341876E-01-0.04555006E-05 0.07178333E-09-0.04348641E-13    2
-0.03442278E+06-0.05295025E+03 0.06334167E+02 0.03461171E+00-0.04173791E-03    3
 0.02324686E-06-0.04882451E-10-0.03152121E+06 0.07697654E+01                   4
CCL3CH2            53090C   2H   2CL  3     G  0300.00   5000.00  1500.00      1
 0.01468243E+03 0.02202649E-01-0.03960690E-05 0.02319280E-10 0.03655521E-13    2
 0.03875531E+05-0.04495230E+03 0.05008132E+02 0.03031103E+00-0.03453620E-03    3
 0.01951049E-06-0.04245840E-10 0.06936588E+05 0.05474640E+02                   4
CCL3CHCL           53090C   2H   1CL  4     G  0300.00   5000.00  1500.00      1
 0.01610198E+03 0.01597223E-01-0.04069892E-05 0.04158083E-09-0.01105635E-13    2
-0.02318814E+04-0.04936573E+03 0.05761929E+02 0.03433482E+00-0.04163980E-03    3
 0.02362341E-06-0.05054182E-10 0.02663920E+05 0.03399588E+02                   4
CCL3CHO            53090C   2H   1O   1CL  3G  0300.00   5000.00  1500.00      1
 0.01532135E+03 0.01914228E-01-0.03622777E-05 0.05526564E-10 0.03016202E-13    2
-0.02886499E+06-0.04774516E+03 0.05016867E+02 0.02961902E+00-0.03140321E-03    3
 0.01666643E-06-0.03481662E-10-0.02544921E+06 0.06644422E+02                   4
CCL3OO             53090C   1O   2CL  3     G  0300.00   5000.00  1500.00      1
 0.01473249E+03 0.08345102E-02-0.03627944E-05 0.07101159E-09-0.05165897E-13    2
-0.05526644E+05-0.04381961E+03 0.04317420E+02 0.03486414E+00-0.04287094E-03    3
 0.02371950E-06-0.04903871E-10-0.02855912E+05 0.08720693E+02                   4
CCL4               40992C   1CL  4          G  0300.00   4000.00  1500.00      1
 0.01222570E+03 0.07440275E-02-0.03141658E-05 0.06499383E-09-0.05330319E-13    2
-0.01439931E+06-0.03133566E+03 0.05107111E+02 0.02402469E+00-0.02980593E-03    3
 0.01678331E-06-0.03535253E-10-0.01253198E+06 0.04640845E+02                   4
CCLH2OO            53090C   1H   2O   2CL  1G  0300.00   5000.00  1500.00      1
 0.01131351E+03 0.02330645E-01-0.03546376E-05-0.02064087E-09 0.06154082E-13    2
-0.04225590E+05-0.03183829E+03 0.01583541E+02 0.02745395E+00-0.02803155E-03    3
 0.01491598E-06-0.03172720E-10-0.08340802E+04 0.01999023E+03                   4
CH                121286C   1H   1          G  0300.00   5000.00  1000.00      1
 0.02196223E+02 0.02340381E-01-0.07058201E-05 0.09007582E-09-0.03855040E-13    2
 0.07086723E+06 0.09178373E+02 0.03200202E+02 0.02072876E-01-0.05134431E-04    3
 0.05733890E-07-0.01955533E-10 0.07045259E+06 0.03331588E+02                   4
CH+               121286C   1H   1E  -1     G  0300.00   5000.00  1000.00      1
 0.02753358E+02 0.01552900E-01-0.05368453E-05 0.08921772E-09-0.05416801E-13    2
 0.01948467E+07 0.04654892E+02 0.03327207E+02 0.01347051E-01-0.03895861E-04    3
 0.05129390E-07-0.02054576E-10 0.01946452E+07 0.01408474E+02                   4
CH2               120186C   1H   2          G  0250.00   4000.00  1000.00      1
 0.03636408E+02 0.01933057E-01-0.01687016E-05-0.01009899E-08 0.01808256E-12    2
 0.04534134E+06 0.02156561E+02 0.03762237E+02 0.01159819E-01 0.02489585E-05    3
 0.08800836E-08-0.07332435E-11 0.04536791E+06 0.01712578E+02                   4
CH2(S)             31287C   1H   2          G  0300.00   4000.00  1000.00      1
 0.03552889E+02 0.02066788E-01-0.01914116E-05-0.01104673E-08 0.02021350E-12    2
 0.04984975E+06 0.01686570E+02 0.03971265E+02-0.01699089E-02 0.01025369E-04    3
 0.02492551E-07-0.01981266E-10 0.04989368E+06 0.05753207E+00                   4
CH2CCL             53090C   2H   2CL  1     G  0300.00   5000.00  1500.00      1
 0.09117805E+02 0.02336015E-01-0.03466390E-05-0.03584809E-09 0.08154328E-13    2
 0.02697366E+06-0.02251742E+03 0.01553177E+02 0.02243159E+00-0.02366950E-03    3
 0.01323270E-06-0.02931823E-10 0.02962339E+06 0.01769303E+03                   4
CH2CCL2            53090C   2H   2CL  2     G  0300.00   5000.00  1500.00      1
 0.01169451E+03 0.02435982E-01-0.03733045E-05-0.01419412E-09 0.05199337E-13    2
-0.04601975E+05-0.03547415E+03 0.01527166E+02 0.02983780E+00-0.03171097E-03    3
 0.01728380E-06-0.03709638E-10-0.01173986E+05 0.01827540E+03                   4
CH2CCLOH           53090C   2H   3O   1CL  1G  0300.00   5000.00  1500.00      1
 0.01267601E+03 0.03201392E-01-0.04788878E-05-0.02136104E-09 0.07030796E-13    2
-0.02402379E+06-0.04128498E+03 0.06647840E+01 0.03723168E+00-0.04115206E-03    3
 0.02307135E-06-0.05021609E-10-0.02012318E+06 0.02165270E+03                   4
CH2CHCCH           82489C   4H   4          G  0300.00   4000.00  1000.00      1
 0.01069777E+03 0.06982014E-01-0.06567747E-05-0.03884517E-08 0.07200946E-12    2
 0.03034803E+06-0.03128430E+03 0.03233893E+02 0.01865634E+00 0.01270320E-04    3
-0.09410096E-07 0.02956111E-10 0.03301097E+06 0.09922676E+02                   4
CH2CHCCH2          82489C   4H   5          G  0300.00   4000.00  1000.00      1
 0.01199776E+03 0.07990580E-01-0.08098173E-05-0.04568733E-08 0.08636910E-12    2
 0.03228493E+06-0.03528495E+03 0.03879443E+02 0.01997664E+00 0.01872777E-04    3
-0.09306953E-07 0.02386116E-10 0.03526859E+06 0.09842152E+02                   4
CH2CHCH2           82489C   3H   5          G  0300.00   4000.00  1000.00      1
 0.09651539E+02 0.08075596E-01-0.07965424E-05-0.04650696E-08 0.08603280E-12    2
 0.01530096E+06-0.02686774E+03 0.02276486E+02 0.01985564E+00 0.01123842E-04    3
-0.01014576E-06 0.03441342E-10 0.01789497E+06 0.01372515E+03                   4
CH2CHCHCH          82489C   4H   5          G  0300.00   4000.00  1000.00      1
 0.01286597E+03 0.07943369E-01-0.08626466E-05-0.04655635E-08 0.08951131E-12    2
 0.03783552E+06-0.04182502E+03 0.02995240E+02 0.02288456E+00 0.01975471E-04    3
-0.01148245E-06 0.03197824E-10 0.04142218E+06 0.01289454E+03                   4
CH2CHCHCH2        120189C   4H   6          G  0300.00   4000.00  1000.00      1
 0.01254437E+03 0.09596525E-01-0.09187012E-05-0.05429640E-08 0.01005364E-11    2
 0.08597330E+05-0.04217451E+03 0.01931624E+02 0.02479030E+00 0.03018071E-04    3
-0.01154686E-06 0.02586623E-10 0.01255468E+06 0.01701999E+03                   4
CH2CHCL            53090C   2H   3CL  1     G  0300.00   5000.00  1500.00      1
 0.01029820E+03 0.03042926E-01-0.03881390E-05-0.04925565E-09 0.01005072E-12    2
-0.02492899E+05-0.03108614E+03 0.01118026E+01 0.02796358E+00-0.02726559E-03    3
 0.01463257E-06-0.03204075E-10 0.01287844E+05 0.02381617E+03                   4
CH2CL              53090C   1H   2CL  1     G  0300.00   5000.00  1500.00      1
 0.06822515E+02 0.01659744E-01-0.02075515E-05-0.02793518E-09 0.05509087E-13    2
 0.01080454E+06-0.01090504E+03 0.02419924E+02 0.01303317E+00-0.01356559E-03    3
 0.07836108E-07-0.01800535E-10 0.01243112E+06 0.01269845E+03                   4
CH2CL2            112989C   1H   2CL  2     G  0300.00   5000.00  1000.00      1
 0.05917327E+02 0.06762395E-01-0.02676163E-04 0.04856687E-08-0.03316974E-12    2
-0.01385926E+06-0.03877739E+02 0.01423284E+02 0.02116658E+00-0.02178088E-03    3
 0.01345873E-06-0.03811649E-10-0.01268664E+06 0.01893445E+03                   4
CH2CLCCL2          53090C   2H   2CL  3     G  0300.00   5000.00  1500.00      1
 0.01438156E+03 0.02379635E-01-0.04167426E-05-0.02445116E-10 0.04499574E-13    2
-0.02746720E+05-0.04351762E+03 0.03351194E+02 0.03297633E+00-0.03604139E-03    3
 0.01977453E-06-0.04233823E-10 0.08620011E+04 0.01444760E+03                   4
CH2CLCCLO          53090C   2H   2O   1CL  2G  0300.00   5000.00  1500.00      1
 0.01392027E+03 0.02589602E-01-0.04141892E-05-0.01643169E-09 0.06237174E-13    2
-0.03517257E+06-0.04389503E+03 0.02705995E+02 0.03210128E+00-0.03357727E-03    3
 0.01814310E-06-0.03890009E-10-0.03130905E+06 0.01566013E+03                   4
CH2CLCH2           53090C   2H   4CL  1     G  0300.00   5000.00  1500.00      1
 0.01167011E+03 0.03554722E-01-0.04124241E-05-0.07276110E-09 0.01316756E-12    2
 0.06201629E+05-0.03604549E+03 0.01635864E+02 0.02680201E+00-0.02491421E-03    3
 0.01349235E-06-0.03046571E-10 0.01014294E+06 0.01864248E+03                   4
CH2CLCH2CL         53090C   2H   4CL  2     G  0300.00   5000.00  1500.00      1
 0.01443143E+03 0.03836770E-01-0.05299122E-05-0.05165412E-09 0.01177636E-12    2
-0.02296285E+06-0.05130124E+03-0.02436500E+01 0.04032574E+00-0.03956993E-03    3
 0.02074245E-06-0.04412604E-10-0.01767830E+06 0.02741366E+03                   4
CH2CLCHCL          53090C   2H   3CL  2     G  0300.00   5000.00  1500.00      1
 0.01295593E+03 0.03001689E-01-0.04165162E-05-0.03909055E-09 0.09041090E-13    2
 0.09932077E+04-0.03925387E+03 0.02276185E+02 0.03011401E+00-0.03047664E-03    3
 0.01654880E-06-0.03613198E-10 0.04836340E+05 0.01792166E+03                   4
CH2CLCHCL2         53090C   2H   3CL  3     G  0300.00   5000.00  1500.00      1
 0.01618739E+03 0.03047681E-01-0.05011496E-05-0.01596701E-09 0.07107547E-13    2
-0.02474417E+06-0.05695454E+03 0.01239011E+02 0.04148444E+00-0.04188654E-03    3
 0.02163214E-06-0.04467364E-10-0.01960717E+06 0.02257856E+03                   4
CH2CLCHO           53090C   2H   3O   1CL  1G  0300.00   5000.00  1500.00      1
 0.01227955E+03 0.03320979E-01-0.04106710E-05-0.06199826E-09 0.01190594E-12    2
-0.02678416E+06-0.03762356E+03 0.06553003E+01 0.02959046E+00-0.02635056E-03    3
 0.01327545E-06-0.02838288E-10-0.02227005E+06 0.02576797E+03                   4
CH2CO             121686C   2H   2O   1     G  0300.00   5000.00  1000.00      1
 0.06038817E+02 0.05804840E-01-0.01920954E-04 0.02794485E-08-0.01458868E-12    2
-0.08583402E+05-0.07657581E+02 0.02974971E+02 0.01211871E+00-0.02345046E-04    3
-0.06466685E-07 0.03905649E-10-0.07632637E+05 0.08673553E+02                   4
CH2F2              82489C   1H   2F   2     G  0300.00   5000.00  1000.00      1
 0.04730052E+02 0.07997300E-01-0.03186045E-04 0.05801160E-08-0.03967925E-12    2
-0.05637288E+06-0.04954843E+01 0.03669434E+01 0.02168917E+00-0.02441913E-03    3
 0.01942310E-06-0.06978343E-10-0.05510103E+06 0.02202215E+03                   4
CH2HCO            120186O   1H   3C   2     G  0300.00   5000.00  1000.00      1
 0.05975670E+02 0.08130591E-01-0.02743624E-04 0.04070304E-08-0.02176017E-12    2
 0.04903218E+04-0.05045251E+02 0.03409062E+02 0.10738574E-01 0.01891492E-04    3
-0.07158583E-07 0.02867385E-10 0.15214766E+04 0.09558290E+02                   4
CH2O              121286C   1H   2O   1     G  0300.00   5000.00  1000.00      1
 0.02995606E+02 0.06681321E-01-0.02628955E-04 0.04737153E-08-0.03212517E-12    2
-0.01532037E+06 0.06912572E+02 0.01652731E+02 0.01263144E+00-0.01888168E-03    3
 0.02050031E-06-0.08413237E-10-0.01486540E+06 0.01378482E+03                   4
CH2OH             120186H   3C   1O   1     G  0250.00   4000.00  1000.00      1
 0.06327520E+02 0.03608271E-01-0.03201547E-05-0.01938750E-08 0.03509705E-12    2
-0.04474509E+05-0.08329366E+02 0.02862628E+02 0.01001527E+00-0.05285436E-05    3
-0.05138540E-07 0.02246041E-10-0.03349679E+05 0.01039794E+03                   4
CH2OHCCL2          53090C   2H   3O   1CL  2G  0300.00   5000.00  1500.00      1
 0.01602181E+03 0.02846352E-01-0.04974218E-05-0.02167450E-10 0.05246046E-13    2
-0.01829579E+06-0.05402134E+03 0.01922940E+02 0.04158207E+00-0.04427505E-03    3
 0.02343015E-06-0.04851868E-10-0.01375512E+06 0.02001902E+03                   4
CH2OHCHCL          53090C   2H   4O   1CL  1G  0300.00   5000.00  1500.00      1
 0.01446298E+03 0.03569514E-01-0.05419118E-05-0.02862176E-09 0.08920560E-13    2
-0.01475559E+06-0.04942815E+03 0.03505696E+01 0.04212749E+00-0.04493839E-03    3
 0.02448187E-06-0.05236589E-10-0.01007314E+06 0.02495261E+03                   4
CH2SICL            40992H   2C   1SI  1CL  1G  0300.00   4000.00  1500.00      1
 0.09915966E+02 0.01896319E-01-0.03304238E-05-0.03882353E-09 0.01089169E-12    2
 0.01906587E+06-0.02389137E+03 0.03514077E+02 0.01959495E+00-0.02147274E-03    3
 0.01214017E-06-0.02691323E-10 0.02123280E+06 0.09882836E+02                   4
CH2SICL3           40992H   2C   1SI  1CL  3G  0300.00   4000.00  1500.00      1
 0.01476240E+03 0.02289499E-01-0.04148337E-05-0.01526182E-09 0.07724698E-13    2
-0.04947703E+06-0.04020475E+03 0.06718170E+02 0.02712662E+00-0.03168529E-03    3
 0.01809641E-06-0.03938906E-10-0.04710183E+06 0.01167360E+02                   4
CH2SIH2CL          40992H   4C   1SI  1CL  1G  0300.00   4000.00  1500.00      1
 0.01260561E+03 0.03468476E-01-0.04606434E-05-0.09748147E-09 0.02077681E-12    2
-0.05748538E+05-0.03743183E+03 0.02426229E+02 0.03028056E+00-0.03039200E-03    3
 0.01612599E-06-0.03425629E-10-0.02268891E+05 0.01657736E+03                   4
CH2SIHCL2          40992H   3C   1SI  1CL  2G  0300.00   4000.00  1500.00      1
 0.01365092E+03 0.02909029E-01-0.04521180E-05-0.05274788E-09 0.01389320E-12    2
-0.02781262E+06-0.03810353E+03 0.04180967E+02 0.03005761E+00-0.03288772E-03    3
 0.01822025E-06-0.03925700E-10-0.02480330E+06 0.01134845E+03                   4
CH3               121286C   1H   3          G  0300.00   5000.00  1000.00      1
 0.02844052E+02 0.06137974E-01-0.02230345E-04 0.03785161E-08-0.02452159E-12    2
 0.01643781E+06 0.05452697E+02 0.02430443E+02 0.01112410E+00-0.01680220E-03    3
 0.01621829E-06-0.05864953E-10 0.01642378E+06 0.06789794E+02                   4
CH3C(O)CL          53090C   2H   3O   1CL  1G  0300.00   5000.00  1500.00      1
 0.01240568E+03 0.03210496E-01-0.03737157E-05-0.06739592E-09 0.01219122E-12    2
-0.03432420E+06-0.03909195E+03 0.02275117E+02 0.02518533E+00-0.02152420E-03    3
 0.01084005E-06-0.02369191E-10-0.03024376E+06 0.01657016E+03                   4
CH3CC              82489C   3H   3          G  0300.00   4000.00  1000.00      1
 0.07640221E+02 0.05233556E-01-0.05053635E-05-0.02919772E-08 0.05445700E-12    2
 0.05909763E+06-0.01629573E+03 0.03798751E+02 0.08749062E-01 0.02523014E-04    3
-0.01529373E-07-0.01410562E-10 0.06077425E+06 0.05989223E+02                   4
CH3CCCH2           82489C   4H   5          G  0300.00   4000.00  1000.00      1
 0.01156506E+03 0.08030297E-01-0.07649450E-05-0.04476534E-08 0.08313260E-12    2
 0.03256813E+06-0.03014066E+03 0.05068450E+02 0.01571747E+00 0.02968975E-04    3
-0.04990587E-07-0.02984224E-11 0.03518855E+06 0.06791893E+02                   4
CH3CCCH3          120189C   4H   6          G  0300.00   4000.00  1000.00      1
 0.01133658E+03 0.01005764E+00-0.09511323E-05-0.05660497E-08 0.01049451E-11    2
 0.01547659E+06-0.03350867E+03 0.04077105E+02 0.01703159E+00 0.04707490E-04    3
-0.03767240E-07-0.02066963E-10 0.01859757E+06 0.08444801E+02                   4
CH3CCH2            82489C   3H   5          G  0300.00   4000.00  1000.00      1
 0.09101018E+02 0.07964168E-01-0.07884945E-05-0.04562036E-08 0.08529212E-12    2
 0.02670680E+06-0.02150559E+03 0.03385811E+02 0.01404534E+00 0.03204127E-04    3
-0.03824120E-07-0.09053742E-11 0.02909066E+06 0.01126649E+03                   4
CH3CCL             53090C   2H   3CL  1     G  0300.00   5000.00  1500.00      1
 0.01023962E+03 0.02767116E-01-0.03228853E-05-0.05752548E-09 0.01043430E-12    2
 0.02633607E+06-0.02806184E+03 0.01687397E+02 0.02164347E+00-0.01891466E-03    3
 0.09699015E-07-0.02134580E-10 0.02975387E+06 0.01882236E+03                   4
CH3CCL2            53090C   2H   3CL  2     G  0300.00   5000.00  1500.00      1
 0.01300035E+03 0.02940485E-01-0.03746456E-05-0.05040644E-09 0.01006332E-12    2
-0.04228816E+04-0.03979863E+03 0.03213473E+02 0.02587378E+00-0.02419993E-03    3
 0.01273817E-06-0.02788481E-10 0.03325663E+05 0.01333320E+03                   4
CH3CCL3            53090C   2H   3CL  3     G  0300.00   5000.00  1500.00      1
 0.01637160E+03 0.02935021E-01-0.04836108E-05-0.01454723E-09 0.06731691E-13    2
-0.02378095E+06-0.05941864E+03 0.02484363E+02 0.03909474E+00-0.04013637E-03    3
 0.02110179E-06-0.04418213E-10-0.01902540E+06 0.01435603E+03                   4
CH3CCLO            53090C   2H   3O   1CL  1G  0300.00   5000.00  1500.00      1
 0.01240595E+03 0.03210266E-01-0.03736397E-05-0.06740236E-09 0.01219081E-12    2
-0.03432283E+06-0.03909605E+03 0.02277402E+02 0.02517912E+00-0.02151632E-03    3
 0.01083524E-06-0.02368079E-10-0.03024308E+06 0.01655556E+03                   4
CH3CH2CCH         120189C   4H   6          G  0300.00   4000.00  1000.00      1
 0.01200695E+03 0.09576069E-01-0.08995018E-05-0.05369808E-08 0.09934174E-12    2
 0.01729420E+06-0.03802692E+03 0.03726043E+02 0.02053493E+00 0.03021439E-04    3
-0.08131813E-07 0.01095280E-10 0.02048821E+06 0.08538826E+02                   4
CH3CH2CH2C         62090C   4H  10          G  0300.00   4000.00  1500.00      1
 0.02032597E+03 0.01025189E+00-0.09348665E-05-0.04706743E-08 0.08327283E-12    2
-0.02590868E+06-0.08998431E+03-0.02544545E+02 0.05770712E+00-0.04104933E-03    3
 0.01684742E-06-0.03176653E-10-0.01682847E+06 0.03586176E+03                   4
CH3CH2CL           53090C   2H   5CL  1     G  0300.00   5000.00  1500.00      1
 0.01301118E+03 0.04448941E-01-0.05200473E-05-0.09119710E-09 0.01658842E-12    2
-0.02013503E+06-0.04677847E+03-0.06981899E+01 0.03567705E+00-0.03230260E-03    3
 0.01689622E-06-0.03727523E-10-0.01476054E+06 0.02802219E+03                   4
CH3CH2O           103190C   2H   5O   1     G  0300.00   4000.00  1500.00      1
 0.01187115E+03 0.05390415E-01-0.04990159E-05-0.02399585E-08 0.04255456E-12    2
-0.05950457E+05-0.03996585E+03 0.06904570E+01 0.02951398E+00-0.02245116E-03    3
 0.01011600E-06-0.02044101E-10-0.01559918E+05 0.02130230E+03                   4
CH3CHCH            82489C   3H   5          G  0300.00   4000.00  1000.00      1
 0.09209764E+02 0.07871413E-01-0.07724523E-05-0.04497357E-08 0.08377272E-12    2
 0.02853967E+06-0.02232370E+03 0.03161863E+02 0.01518100E+00 0.02722659E-04    3
-0.05177112E-07 0.05435286E-12 0.03095548E+06 0.01197973E+03                   4
CH3CHCL            53090C   2H   4CL  1     G  0300.00   5000.00  1500.00      1
 0.01166291E+03 0.03539284E-01-0.03858423E-05-0.08186871E-09 0.01407549E-12    2
 0.03696642E+05-0.03616108E+03 0.01903574E+02 0.02438193E+00-0.02062779E-03    3
 0.01068382E-06-0.02414461E-10 0.07722870E+05 0.01768152E+03                   4
CH3CHCL2           53090C   2H   4CL  2     G  0300.00   5000.00  1500.00      1
 0.01454311E+03 0.03772378E-01-0.05189301E-05-0.05141063E-09 0.01163076E-12    2
-0.02277045E+06-0.05147426E+03 0.04510764E+01 0.03884901E+00-0.03832912E-03    3
 0.02029502E-06-0.04357591E-10-0.01767234E+06 0.02414546E+03                   4
CH3CHOH           103190C   2H   4O   1     G  0300.00   4000.00  1500.00      1
 0.01161148E+03 0.05173117E-01-0.04856685E-05-0.02202895E-08 0.03913721E-12    2
-0.01248811E+06-0.03688213E+03 0.01415940E+02 0.02870648E+00-0.02373820E-03    3
 0.01148886E-06-0.02391420E-10-0.08638718E+05 0.01844256E+03                   4
CH3CL             112989C   1H   3CL  1     G  0300.00   5000.00  1000.00      1
 0.03633876E+02 0.08664625E-01-0.03343871E-04 0.05950130E-08-0.04001401E-12    2
-0.01177659E+06 0.04430651E+02 0.04621901E+01 0.02068247E+00-0.02553133E-03    3
 0.02160311E-06-0.07706816E-10-0.01093667E+06 0.02032977E+03                   4
CH3CO             120186C   2H   3O   1     G  0300.00   5000.00  1000.00      1
 0.05612279E+02 0.08449886E-01-0.02854147E-04 0.04238376E-08-0.02268404E-12    2
-0.05187863E+05-0.03274949E+02 0.03125278E+02 0.09778220E-01 0.04521448E-04    3
-0.09009462E-07 0.03193718E-10-0.04108508E+05 0.01122885E+03                   4
CH3F               82489C   1H   3F   1     G  0300.00   5000.00  1000.00      1
 0.03014978E+02 0.09314397E-01-0.03611697E-04 0.06443728E-08-0.04339594E-12    2
-0.02977838E+06 0.06323815E+02 0.02600911E+01 0.02000788E+00-0.02662585E-03    3
 0.02561177E-06-0.09935237E-10-0.02896233E+06 0.02031799E+03                   4
CH3HCO            120186C   2O   1H   4     G  0300.00   5000.00  1000.00      1
 0.05868650E+02 0.01079424E+00-0.03645530E-04 0.05412912E-08-0.02896844E-12    2
-0.02264569E+06-0.06012946E+02 0.02505695E+02 0.01336991E+00 0.04671953E-04    3
-0.01128140E-06 0.04263566E-10-0.02124589E+06 0.01335089E+03                   4
CH3NO             103190C   1H   3N   1O   1G  0300.00   4000.00  1500.00      1
 0.08820547E+02 0.03706233E-01-0.02894741E-05-0.01897910E-08 0.03237544E-12    2
 0.05362862E+05-0.02213220E+03 0.02109955E+02 0.01517822E+00-0.07071789E-04    3
 0.01510611E-07-0.01604204E-11 0.08293612E+05 0.01569702E+03                   4
CH3NO2            103190C   1H   3N   1O   2G  0300.00   4000.00  1500.00      1
 0.01090158E+03 0.04326381E-01-0.04203548E-05-0.01893071E-08 0.03417444E-12    2
-0.01370862E+06-0.03073183E+03 0.03224717E+01 0.02665147E+00-0.01930574E-03    3
 0.07762620E-07-0.01398746E-10-0.09597527E+05 0.02726156E+03                   4
CH3O              121686C   1H   3O   1     G  0300.00   3000.00  1000.00      1
 0.03770800E+02 0.07871497E-01-0.02656384E-04 0.03944431E-08-0.02112616E-12    2
 0.01278325E+04 0.02929575E+02 0.02106204E+02 0.07216595E-01 0.05338472E-04    3
-0.07377636E-07 0.02075611E-10 0.09786011E+04 0.01315218E+03                   4
CH3OCH3           103190C   2H   6O   1     G  0300.00   4000.00  1500.00      1
 0.01228100E+03 0.06711031E-01-0.04726871E-05-0.03636409E-08 0.06084545E-12    2
-0.02839743E+06-0.04434692E+03 0.01245246E+02 0.02381198E+00-0.08266949E-04    3
 0.03068452E-08 0.01909248E-11-0.02335996E+06 0.01855817E+03                   4
CH3OCL             53090C   1H   3O   1CL  1G  0300.00   5000.00  1500.00      1
 0.01022518E+03 0.02780047E-01-0.03331582E-05-0.05437858E-09 0.01012799E-12    2
-0.01172886E+06-0.02912014E+03 0.01575392E+02 0.02255642E+00-0.02052644E-03    3
 0.01075312E-06-0.02371140E-10-0.08346834E+05 0.01804593E+03                   4
CH3OH             121686C   1H   4O   1     G  0300.00   5000.00  1000.00      1
 0.04029061E+02 0.09376593E-01-0.03050254E-04 0.04358793E-08-0.02224723E-12    2
-0.02615791E+06 0.02378196E+02 0.02660115E+02 0.07341508E-01 0.07170051E-04    3
-0.08793194E-07 0.02390570E-10-0.02535348E+06 0.01123263E+03                   4
CH3ONO            103190C   1H   3N   1O   2G  0300.00   4000.00  1500.00      1
 0.01136129E+03 0.04159349E-01-0.04145670E-05-0.01695140E-08 0.03028732E-12    2
-0.01281482E+06-0.03545435E+03 0.01490345E+02 0.02645433E+00-0.02112332E-03    3
 0.09414399E-07-0.01811205E-10-0.09125782E+05 0.01813766E+03                   4
CH3ONO2           103190C   1H   3N   1O   3G  0300.00   4000.00  1500.00      1
 0.01436189E+03 0.04112243E-01-0.05113052E-05-0.01496436E-08 0.03012156E-12    2
-0.01972440E+06-0.05131842E+03 0.07803354E+01 0.03454204E+00-0.02822328E-03    3
 0.01232324E-06-0.02302164E-10-0.01465346E+06 0.02245752E+03                   4
CH3SICL            10891C   1H   3CL  1SI  1G  0300.00   4000.00  1500.00      1
 0.01001981E+03 0.03098227E-01-0.03223524E-05-0.01222654E-08 0.02254960E-12    2
-0.05427416E+05-0.02357211E+03 0.03485139E+02 0.01833182E+00-0.01573128E-03    3
 0.07856310E-07-0.01670946E-10-0.02954042E+05 0.01186948E+03                   4
CH3SIH2SIH         10891C   2H  10SI  2     G  0300.00   4000.00  1500.00      1
 0.02302241E+03 0.08819047E-01-0.08859755E-05-0.03700889E-08 0.06746256E-12    2
-0.01577058E+06-0.09458104E+03 0.02492915E+02 0.05396367E+00-0.04281663E-03    3
 0.01967585E-06-0.03981630E-10-0.07813141E+05 0.01758364E+03                   4
CH3SIH2SIH2CH3     61991H  10C   2SI  2     G  0300.00   2500.00  1500.00      1
 0.01948332E+03 0.01195163E+00-0.02653155E-05-0.01489522E-07 0.03049901E-11    2
-0.01405639E+06-0.07368209E+03 0.03129493E+02 0.05016930E+00-0.03522061E-03    3
 0.01354295E-06-0.02274339E-10-0.08303932E+05 0.01426819E+03                   4
CH3SIHCL2          10891C   1CL  2H   4SI  1G  0300.00   4000.00  1500.00      1
 0.01459367E+03 0.04005638E-01-0.04816391E-05-0.01336359E-08 0.02648177E-12    2
-0.05325682E+06-0.04689839E+03 0.04156949E+02 0.02994072E+00-0.02797859E-03    3
 0.01431829E-06-0.03010165E-10-0.04952345E+06 0.09043929E+02                   4
CH4               121286C   1H   4          G  0300.00   5000.00  1000.00      1
 0.01683479E+02 0.01023724E+00-0.03875129E-04 0.06785585E-08-0.04503423E-12    2
-0.01008079E+06 0.09623395E+02 0.07787415E+01 0.01747668E+00-0.02783409E-03    3
 0.03049708E-06-0.01223931E-09-0.09825229E+05 0.01372219E+03                   4
CHCL              112989C   1H   1CL  1     G  0300.00   5000.00  1200.00      1
 0.03216518E+02 0.05976969E-01-0.02918238E-04 0.05912801E-08-0.04297945E-12    2
 0.03879839E+06 0.07793842E+02 0.02781263E+02 0.07805384E-01-0.01063711E-03    3
 0.01065441E-06-0.03916797E-10 0.03916144E+06 0.01045515E+03                   4
CHCL2              40992H   1C   1CL  2     G  0300.00   4000.00  1500.00      1
 0.06912875E+02 0.01251733E-01-0.01973086E-05-0.02153722E-09 0.05853635E-13    2
 0.07229632E+05-0.07968135E+02 0.02809820E+02 0.01295936E+00-0.01392392E-03    3
 0.07533319E-07-0.01588448E-10 0.08515305E+05 0.01343798E+03                   4
CHCL2CCL2          40992H   1C   2CL  4     G  0300.00   4000.00  1500.00      1
 0.01530640E+03 0.02140772E-01-0.04619954E-05 0.08299157E-10 0.05236928E-13    2
-0.01524306E+05-0.04358303E+03 0.04207169E+02 0.03437580E+00-0.03802411E-03    3
 0.02026572E-06-0.04164115E-10 0.01811422E+05 0.01398021E+03                   4
CHCL2CCLO          40992H   1C   2 O  1CL  3G  0300.00   4000.00  1500.00      1
 0.01488775E+03 0.02323698E-01-0.04365744E-05-0.01680889E-09 0.08613253E-13    2
-0.03483792E+06-0.04504932E+03 0.04593886E+02 0.03118954E+00-0.03338775E-03    3
 0.01763042E-06-0.03630728E-10-0.03160866E+06 0.08756166E+02                   4
CHCL2CH2           53090C   2H   3CL  2     G  0300.00   5000.00  1500.00      1
 0.01306632E+03 0.02964322E-01-0.04303601E-05-0.03173131E-09 0.08244908E-13    2
 0.04594697E+05-0.03814765E+03 0.02234889E+02 0.03152885E+00-0.03307990E-03    3
 0.01825221E-06-0.03994163E-10 0.08375531E+05 0.01944506E+03                   4
CHCL2CHCL          53090C   2H   2CL  3     G  0300.00   5000.00  1500.00      1
 0.01445051E+03 0.02336553E-01-0.04132107E-05-0.05243785E-11 0.04204775E-13    2
-0.05183250E+04-0.04362699E+03 0.03789098E+02 0.03243338E+00-0.03598339E-03    3
 0.01993302E-06-0.04287482E-10 0.02920910E+05 0.01221991E+03                   4
CHCL2CHCL2         53090C   2H   2CL  4     G  0300.00   5000.00  1500.00      1
 0.01745859E+03 0.02484178E-01-0.05127803E-05 0.02266909E-09 0.02371932E-13    2
-0.02510699E+06-0.06065213E+03 0.02711746E+02 0.04441279E+00-0.04905962E-03    3
 0.02632472E-06-0.05466293E-10-0.02052421E+06 0.01624857E+03                   4
CHCL3              40992H   1C   1CL  3     G  0300.00   4000.00  1500.00      1
 0.01034980E+03 0.01690302E-01-0.03209168E-05-0.09502160E-10 0.05845725E-13    2
-0.01567029E+06-0.02558805E+03 0.02905633E+02 0.02315061E+00-0.02534675E-03    3
 0.01356724E-06-0.02810882E-10-0.01339798E+06 0.01310749E+03                   4
CHCLCCL            40992H   1C   2CL  2     G  0300.00   4000.00  1500.00      1
 0.01027647E+03 0.01733039E-01-0.03161161E-05-0.08153494E-10 0.05443014E-13    2
 0.02418877E+06-0.02436862E+03 0.02625129E+02 0.02366908E+00-0.02583240E-03    3
 0.01383374E-06-0.02870111E-10 0.02654214E+06 0.01545629E+03                   4
CHCLCCLOH          53090C   2H   2O   1CL  2G  0300.00   5000.00  1500.00      1
 0.01412206E+03 0.02583764E-01-0.04576900E-05 0.05215675E-10 0.03521300E-13    2
-0.02752482E+06-0.04544297E+03 0.02020547E+02 0.03810981E+00-0.04280147E-03    3
 0.02343806E-06-0.04934735E-10-0.02385982E+06 0.01729375E+03                   4
CHCLCH             53090C   2H   2CL  1     G  0300.00   5000.00  1500.00      1
 0.09924881E+02 0.01618108E-01-0.02995768E-05-0.09718417E-11 0.03296695E-13    2
 0.02834312E+06-0.02704593E+03 0.01190122E+02 0.02432800E+00-0.02555965E-03    3
 0.01375158E-06-0.02941848E-10 0.03138157E+06 0.01944186E+03                   4
CHCLCHCL           53090C   2H   2CL  2     G  0300.00   5000.00  1500.00      1
 0.01163648E+03 0.02461981E-01-0.03900520E-05-0.01521677E-09 0.05853766E-13    2
-0.05593248E+05-0.03507354E+03 0.01054340E+02 0.03076645E+00-0.03252549E-03    3
 0.01763454E-06-0.03774444E-10-0.02006846E+05 0.02094011E+03                   4
CHCLCHOH           53090C   2H   3O   1CL  1G  0300.00   5000.00  1500.00      1
 0.01285464E+03 0.03107712E-01-0.04837735E-05-0.02088657E-09 0.07393125E-13    2
-0.02505588E+06-0.04274804E+03-0.02073397E+01 0.03868022E+00-0.04104567E-03    3
 0.02211252E-06-0.04680556E-10-0.02074261E+06 0.02608356E+03                   4
CHCLOH             53090C   1H   2O   1CL  1G  0300.00   5000.00  1500.00      1
 0.09427376E+02 0.01722643E-01-0.02912707E-05-0.03765845E-10 0.03354461E-13    2
-0.01224575E+06-0.02330123E+03 0.01319372E+02 0.02406119E+00-0.02560105E-03    3
 0.01356738E-06-0.02812530E-10-0.09640457E+05 0.01925640E+03                   4
CHCLOHCH2          53090C   2H   4O   1CL  1G  0300.00   5000.00  1500.00      1
 0.01438435E+03 0.03552541E-01-0.05033147E-05-0.04051247E-09 0.01001172E-12    2
-0.01383899E+06-0.04819745E+03 0.01473757E+02 0.03764188E+00-0.03898776E-03    3
 0.02112109E-06-0.04543830E-10-0.09395106E+05 0.02033823E+03                   4
CHCLOHCHCL         53090C   2H   3O   1CL  2G  0300.00   5000.00  1500.00      1
 0.01567240E+03 0.02970040E-01-0.04827588E-05-0.01366600E-09 0.06500296E-13    2
-0.01896002E+06-0.05132923E+03 0.02626025E+02 0.03856175E+00-0.04091474E-03    3
 0.02190241E-06-0.04603080E-10-0.01468188E+06 0.01735864E+03                   4
CHF                82489C   1H   1F   1     G  0300.00   5000.00  1000.00      1
 0.04242812E+02 0.02066316E-01-0.06527951E-05 0.01388700E-08-0.01213336E-12    2
 0.01355982E+06 0.01680197E+02 0.03029061E+02 0.04850873E-01-0.04971679E-04    3
 0.05277968E-07-0.02403154E-10 0.01401435E+06 0.08324101E+02                   4
CHF3               82489C   1H   1F   3     G  0300.00   5000.00  1000.00      1
 0.06834333E+02 0.06248731E-01-0.02575750E-04 0.04809112E-08-0.03352074E-12    2
-0.08663771E+06-0.01062741E+03 0.08725142E+01 0.02308432E+00-0.02123718E-03    3
 0.01114428E-06-0.02909229E-10-0.08496391E+06 0.02021499E+03                   4
CHOHCLCCL2         53090C   2H   2O   1CL  3G  0300.00   5000.00  1500.00      1
 0.01681824E+03 0.02450153E-01-0.04706624E-05 0.01313263E-09 0.03046283E-13    2
-0.02253368E+06-0.05396958E+03 0.04216444E+02 0.03898554E+00-0.04360467E-03    3
 0.02374677E-06-0.04984764E-10-0.01867017E+06 0.01152520E+03                   4
CHSICL             40992H   1C   1SI  1CL  1G  0300.00   4000.00  1500.00      1
 0.08205361E+02 0.01092172E-01-0.02021812E-05-0.04611367E-10 0.03306854E-13    2
 0.04201323E+06-0.01240589E+03 0.04575767E+02 0.01266147E+00-0.01507699E-03    3
 0.08704482E-07-0.01902710E-10 0.04304864E+06 0.06132926E+02                   4
CHSICL2            40992H   1C   1SI  1CL  2G  0300.00   4000.00  1500.00      1
 0.01071823E+03 0.01148355E-01-0.02625783E-05 0.01567972E-09 0.01085455E-13    2
 0.01124882E+06-0.02053734E+03 0.05945817E+02 0.01709681E+00-0.02135360E-03    3
 0.01252863E-06-0.02749860E-10 0.01253413E+06 0.03573691E+02                   4
CHSICL3            40992H   1C   1SI  1CL  3G  0300.00   4000.00  1500.00      1
 0.01359698E+03 0.01283679E-01-0.03320724E-05 0.03292615E-09-0.05463635E-14    2
-0.02236189E+06-0.03349768E+03 0.07368467E+02 0.02227384E+00-0.02809218E-03    3
 0.01644147E-06-0.03590729E-10-0.02071740E+06-0.02118077E+02                   4
CHSIH2CL           40992H   3C   1SI  1CL  1G  0300.00   4000.00  1500.00      1
 0.01142815E+03 0.02475732E-01-0.03864817E-05-0.04667547E-09 0.01222497E-12    2
 0.02085332E+06-0.03033129E+03 0.02869509E+02 0.02622702E+00-0.02794178E-03    3
 0.01516891E-06-0.03231519E-10 0.02364000E+06 0.01462055E+03                   4
CHSIHCL            40992H   2C   1SI  1CL  1G  0300.00   4000.00  1500.00      1
 0.09716450E+02 0.01691882E-01-0.02846288E-05-0.02130090E-09 0.06948758E-13    2
 0.03056780E+06-0.02079822E+03 0.04045980E+02 0.01850072E+00-0.02095734E-03    3
 0.01185107E-06-0.02580401E-10 0.03232392E+06 0.08632908E+02                   4
CHSIHCL2           40992H   2C   1SI  1CL  2G  0300.00   4000.00  1500.00      1
 0.01246646E+03 0.01911555E-01-0.03687550E-05-0.05466318E-10 0.05749803E-13    2
-0.09679288E+04-0.03163481E+03 0.04853917E+02 0.02509790E+00-0.02916486E-03    3
 0.01649649E-06-0.03563598E-10 0.01297543E+05 0.07606296E+02                   4
CL                 42189CL  1               G  0300.00   5000.00  1000.00      1
 0.02920237E+02-0.03597985E-02 0.01294294E-05-0.02162776E-09 0.01376517E-13    2
 0.01371338E+06 0.03262690E+02 0.02381577E+02 0.08891079E-02 0.04070476E-05    3
-0.02168943E-07 0.01160827E-10 0.01383999E+06 0.06021818E+02                   4
CL(CH3)SICH2       40992H   5C   2SI  1CL  1G  0300.00   4000.00  1500.00      1
 0.01496923E+03 0.05605854E-01-0.06191278E-05-0.02134591E-08 0.03977673E-12    2
-0.01304066E+06-0.05036296E+03 0.02980753E+02 0.03627511E+00-0.03428566E-03    3
 0.01799146E-06-0.03853029E-10-0.08814405E+05 0.01362870E+03                   4
CL2                42189CL  2               G  0300.00   5000.00  1000.00      1
 0.04274587E+02 0.03717337E-02-0.01893490E-05 0.05337465E-09-0.05057602E-13    2
-0.01331149E+05 0.02256947E+02 0.03439587E+02 0.02870774E-01-0.02385871E-04    3
 0.02892918E-08 0.02915057E-11-0.01131787E+05 0.06471359E+02                   4
CL2CCCL2           40992C   2CL  4          G  0300.00   4000.00  1500.00      1
 0.01440000E+03 0.01269397E-01-0.03525286E-05 0.04493620E-09-0.02348053E-13    2
-0.08039017E+05-0.04321878E+03 0.05557831E+02 0.02778255E+00-0.03176769E-03    3
 0.01706054E-06-0.03492940E-10-0.05495042E+05 0.02293508E+02                   4
CL2CCHCL           40992H   1C   2CL  3     G  0300.00   4000.00  1500.00      1
 0.01278204E+03 0.02068630E-01-0.03764411E-05-0.09077792E-10 0.06116574E-13    2
-0.06934337E+05-0.03655991E+03 0.03457684E+02 0.02848717E+00-0.03070062E-03    3
 0.01624951E-06-0.03341401E-10-0.04047205E+05 0.01206381E+03                   4
CL2CCHO            40992H   1C   2 O  1CL  2G  0300.00   4000.00  1500.00      1
 0.01294627E+03 0.02168144E-01-0.04244587E-05-0.03590986E-09 0.01220303E-12    2
-0.01144361E+06-0.03783814E+03 0.03400952E+02 0.02760695E+00-0.02843245E-03    3
 0.01470263E-06-0.03017427E-10-0.08287517E+05 0.01257321E+03                   4
CL2CHOH            53090C   1H   2O   1CL  2G  0300.00   5000.00  1500.00      1
 0.01129114E+03 0.02286704E-01-0.03461513E-05-0.01814480E-09 0.05661342E-13    2
-0.03803060E+06-0.03079831E+03 0.02619078E+02 0.02601286E+00-0.02784252E-03    3
 0.01528682E-06-0.03294008E-10-0.03513998E+06 0.01492462E+03                   4
CL2CO              40992C   1 O  1CL  2     G  0300.00   4000.00  1500.00      1
 0.08764773E+02 0.08919938E-02-0.02237590E-05 0.01486621E-09 0.09630870E-14    2
-0.02973390E+06-0.01732025E+03 0.03460242E+02 0.01632331E+00-0.01828304E-03    3
 0.09805656E-07-0.02024319E-10-0.02813622E+06 0.01019127E+03                   4
CL2COH             53090C   1O   1H   1CL  2G  0300.00   5000.00  1500.00      1
 0.01026215E+03 0.01316796E-01-0.02754008E-05 0.01630771E-09 0.06472563E-14    2
-0.01511655E+06-0.02298315E+03 0.03800719E+02 0.02204678E+00-0.02673857E-03    3
 0.01531854E-06-0.03305323E-10-0.01332053E+06 0.09915879E+02                   4
CL2HCO             53090C   1H   1O   1CL  2G  0300.00   5000.00  1500.00      1
 0.01051838E+03 0.01499316E-01-0.02927670E-05 0.07898750E-10 0.01988433E-13    2
-0.06272394E+05-0.02634097E+03 0.02241202E+02 0.02456990E+00-0.02682371E-03    3
 0.01443170E-06-0.03023080E-10-0.03624526E+05 0.01703508E+03                   4
CL2SI(CH3)2        40992H   6C   2SI  1CL  2G  0300.00   4000.00  1500.00      1
 0.01890988E+03 0.06245385E-01-0.06370532E-05-0.02508388E-08 0.04589637E-12    2
-0.06523166E+06-0.06829627E+03 0.05958770E+02 0.03632045E+00-0.03098078E-03    3
 0.01545683E-06-0.03292671E-10-0.06031232E+06 0.01996401E+02                   4
CL2SI(CH3)CH2      40992H   5C   2SI  1CL  2G  0300.00   4000.00  1500.00      1
 0.01795078E+03 0.05155757E-01-0.06049094E-05-0.01717793E-08 0.03355529E-12    2
-0.03961749E+06-0.05949218E+03 0.05993815E+02 0.03621806E+00-0.03546358E-03    3
 0.01906128E-06-0.04137511E-10-0.03541814E+06 0.04216162E+02                   4
CL2SICH2           40992H   2C   1SI  1CL  2G  0300.00   4000.00  1500.00      1
 0.01186709E+03 0.02689241E-01-0.04231139E-05-0.05555102E-09 0.01367174E-12    2
-0.02169965E+06-0.03225026E+03 0.04111900E+02 0.02637445E+00-0.02985130E-03    3
 0.01679309E-06-0.03625511E-10-0.01940307E+06 0.07695176E+02                   4
CL2SICH3           40992H   3C   1SI  1CL  2G  0300.00   4000.00  1500.00      1
 0.01285090E+03 0.03239360E-01-0.03774509E-05-0.01111777E-08 0.02163712E-12    2
-0.03164727E+06-0.03531424E+03 0.05273286E+02 0.02205797E+00-0.02049425E-03    3
 0.01060061E-06-0.02257829E-10-0.02891555E+06 0.05340218E+02                   4
CL2SISI            40992SI  2CL  2          G  0300.00   4000.00  1500.00      1
 0.09706403E+02 0.03323652E-02-0.01679851E-05 0.04061274E-09-0.03746093E-13    2
 0.01334060E+06-0.01565614E+03 0.06576632E+02 0.01105568E+00-0.01422816E-03    3
 0.08199114E-07-0.01752833E-10 0.01412004E+06 0.06538601E-02                   4
CL2SISICL          40992SI  2CL  3          G  0300.00   4000.00  1500.00      1
 0.01304318E+03-0.01847658E-03-0.02187635E-05 0.08817012E-09-0.01004063E-12    2
-0.01640770E+06-0.02832289E+03 0.08389457E+02 0.01629172E+00-0.02138192E-03    3
 0.01207431E-06-0.02508349E-10-0.01534318E+06-0.05268396E+02                   4
CL2SISICL2         40992SI  2CL  4          G  0300.00   4000.00  1500.00      1
 0.01620538E+03 0.08400587E-04-0.02457560E-05 0.08992196E-09-0.09639101E-13    2
-0.05343016E+06-0.04193027E+03 0.01077595E+03 0.01717615E+00-0.02131386E-03    3
 0.01172528E-06-0.02417202E-10-0.05196762E+06-0.01431634E+03                   4
CL3CCO             81092C   2O   1CL  3     G  0300.00   5000.00  1400.00      1
 0.01383246E+03 0.01240141E-01-0.03510210E-05 0.04103960E-09-0.01475220E-13    2
 0.07499342E+07-0.03691505E+03 0.05016825E+02 0.02899350E+00-0.03563990E-03    3
 0.02082488E-06-0.04661957E-10 0.07524076E+07 0.08141487E+02                   4
CL3CO              53090C   1O   1CL  3     G  0300.00   5000.00  1500.00      1
 0.01208526E+03 0.07759038E-02-0.02700075E-05 0.04346263E-09-0.02671642E-13    2
-0.06464079E+05-0.03099432E+03 0.04548646E+02 0.02463303E+00-0.02974898E-03    3
 0.01647154E-06-0.03433021E-10-0.04416522E+05 0.07360693E+02                   4
CL3COH             53090C   1O   1H   1CL  3G  0300.00   5000.00  1500.00      1
 0.01285985E+03 0.01588083E-01-0.03377500E-05 0.02031362E-09 0.08017922E-14    2
-0.03807818E+06-0.03561945E+03 0.04269172E+02 0.02791723E+00-0.03272753E-03    3
 0.01828272E-06-0.03882978E-10-0.03558880E+06 0.08521096E+02                   4
CL3SICH3           40992H   3C   1SI  1CL  3G  0300.00   4000.00  1500.00      1
 0.01572988E+03 0.03373817E-01-0.04472970E-05-0.09359551E-09 0.01995442E-12    2
-0.07539927E+06-0.05017697E+03 0.06708039E+02 0.02724465E+00-0.02730290E-03    3
 0.01457864E-06-0.03116460E-10-0.07231476E+06-0.02328694E+02                   4
CL3SISI            40992SI  2CL  3          G  0300.00   4000.00  1500.00      1
 0.01263015E+03 0.04310339E-02-0.02248369E-05 0.05573034E-09-0.05229996E-13    2
-0.01723335E+06-0.02767933E+03 0.08429942E+02 0.01496243E+00-0.01942087E-03    3
 0.01125326E-06-0.02414611E-10-0.01619796E+06-0.06711706E+02                   4
CL3SISICL          40992SI  2CL  4          G  0300.00   4000.00  1500.00      1
 0.01503498E+03 0.05376136E-02-0.02788507E-05 0.06889626E-09-0.06454867E-13    2
-0.05496076E+06-0.03460735E+03 0.09721335E+02 0.01889709E+00-0.02451039E-03    3
 0.01419597E-06-0.03045164E-10-0.05364875E+06-0.08073287E+02                   4
CLCCCL             40992C   2CL  2          G  0300.00   4000.00  1500.00      1
 0.09105373E+02 0.09281996E-02-0.01948371E-05 0.01590377E-10 0.02472937E-13    2
 0.02507216E+06-0.02072870E+03 0.05118707E+02 0.01243668E+00-0.01386540E-03    3
 0.07609302E-07-0.01615959E-10 0.02631398E+06 0.03298777E+00                   4
CLCCO              53090C   2O   1CL  1     G  0300.00   5000.00  1500.00      1
 0.09368609E+02 0.03733935E-02-0.01286981E-05 0.01206469E-09 0.09220283E-15    2
 0.01762808E+06-0.02046752E+03 0.04417443E+02 0.01129365E+00-0.01013488E-03    3
 0.04661357E-07-0.09098661E-11 0.01952423E+06 0.06539246E+02                   4
CLCH2OH            53090C   1H   3O   1CL  1G  0300.00   5000.00  1500.00      1
 0.09750194E+02 0.02974385E-01-0.03450482E-05-0.06010047E-09 0.01089784E-12    2
-0.03248678E+06-0.02345467E+03 0.08330910E+01 0.02358999E+00-0.02137297E-03    3
 0.01105808E-06-0.02402402E-10-0.02905351E+06 0.02503745E+03                   4
CLCO               40992C   1 O  1CL  1     G  0300.00   4000.00  1500.00      1
 0.06134827E+02 0.05369294E-02-0.07583742E-06-0.01514557E-09 0.03376080E-13    2
-0.05363338E+05-0.03198172E+02 0.04790425E+02 0.03165209E-01-0.02098201E-04    3
 0.07703306E-08-0.01346351E-11-0.04812905E+05 0.04257480E+02                   4
CLCOH              53090C   1H   1O   1CL  1G  0300.00   5000.00  1500.00      1
 0.07642908E+02 0.01507814E-01-0.02651581E-05-0.01466785E-09 0.04797316E-13    2
-0.02511908E+05-0.01405046E+03 0.02037663E+02 0.01733328E+00-0.01936443E-03    3
 0.01099366E-06-0.02427341E-10-0.06596141E+04 0.01538422E+03                   4
CLH2CO             53090C   1H   2O   1CL  1G  0300.00   5000.00  1500.00      1
 0.09104530E+02 0.02130629E-01-0.02994563E-05-0.02733652E-09 0.06437597E-13    2
-0.05255641E+05-0.02258799E+03 0.08437505E+01 0.02258903E+00-0.02217447E-03    3
 0.01165204E-06-0.02487574E-10-0.02264707E+05 0.02176388E+03                   4
CLHCO              40992H   1C   1 O  1CL  1G  0300.00   4000.00  1500.00      1
 0.07132409E+02 0.01686027E-01-0.02034320E-05-0.05804520E-09 0.01152902E-12    2
-0.02522232E+06-0.01150137E+03 0.02378612E+02 0.01278870E+00-0.01094130E-03    3
 0.05089666E-07-0.09985544E-11-0.02348305E+06 0.01417749E+03                   4
CLO                40992 O  1CL  1          G  0300.00   4000.00  1500.00      1
 0.04320627E+02 0.01730970E-02-0.07157875E-06 0.01424639E-09-0.01115543E-13    2
 0.01328601E+06 0.01764362E+02 0.02918696E+02 0.04664857E-01-0.05654826E-04    3
 0.03131108E-07-0.06515478E-11 0.01365989E+06 0.08877238E+02                   4
CLOCL              53090O   1CL  2          G  0300.00   5000.00  1500.00      1
 0.06635186E+02 0.03284434E-02-0.01225328E-05 0.02123621E-09-0.01404377E-13    2
 0.07672352E+05-0.06410996E+02 0.03397880E+02 0.01080127E+00-0.01324655E-03    3
 0.07392960E-07-0.01546583E-10 0.08527797E+05 0.09981834E+02                   4
CLOO               40992 O  2CL  1          G  0300.00   4000.00  1500.00      1
 0.06500858E+02 0.04259430E-02-0.01471496E-05 0.02312042E-09-0.01357033E-13    2
 0.01465068E+06-0.05831007E+02 0.03097113E+02 0.01088530E+00-0.01274586E-03    3
 0.06909658E-07-0.01419679E-10 0.01560137E+06 0.01159355E+03                   4
CLSI(CH3)2         40992H   6C   2SI  1CL  1G  0300.00   4000.00  1500.00      1
 0.01602072E+03 0.06121766E-01-0.05697358E-05-0.02685516E-08 0.04764446E-12    2
-0.02023771E+06-0.05448286E+03 0.04366292E+02 0.03146501E+00-0.02442313E-03    3
 0.01155763E-06-0.02441972E-10-0.01561856E+06 0.09415220E+02                   4
CLSI(CH3)2CH2      40992H   8C   3SI  1CL  1G  0300.00   4000.00  1500.00      1
 0.02115100E+03 0.08018265E-01-0.07924248E-05-0.03295050E-08 0.05955233E-12    2
-0.02795355E+06-0.07954995E+03 0.05283182E+02 0.04510586E+00-0.03881938E-03    3
 0.01972924E-06-0.04266615E-10-0.02191153E+06 0.06553031E+02                   4
CLSI(CH3)3         40992H   9C   3SI  1CL  1G  0300.00   4000.00  1500.00      1
 0.02209311E+03 0.09120019E-01-0.08258094E-05-0.04093090E-08 0.07203542E-12    2
-0.05338834E+06-0.08746922E+03 0.05151450E+02 0.04536455E+00-0.03440035E-03    3
 0.01610968E-06-0.03411234E-10-0.04659624E+06 0.05658041E+02                   4
CLSICH3            40992H   3C   1SI  1CL  1G  0300.00   4000.00  1500.00      1
 0.01002062E+03 0.03097435E-01-0.03221687E-05-0.01222123E-08 0.02253457E-12    2
-0.05623578E+05-0.02357626E+03 0.03485850E+02 0.01832800E+00-0.01572477E-03    3
 0.07852071E-07-0.01669997E-10-0.03149803E+05 0.01186709E+03                   4
CLSISI             40992SI  2CL  1          G  0300.00   4000.00  1500.00      1
 0.06847303E+02 0.01844250E-02-0.09793979E-06 0.02440659E-09-0.02287823E-13    2
 0.04772443E+06-0.03339368E+02 0.05234557E+02 0.05788035E-01-0.07516996E-04    3
 0.04356402E-07-0.09346885E-11 0.04811932E+06 0.04702599E+02                   4
CLSISICL           40992SI  2CL  2          G  0300.00   4000.00  1500.00      1
 0.01008343E+03-0.01216815E-02-0.01555866E-05 0.07247150E-09-0.08633006E-13    2
 0.01376083E+06-0.01644862E+03 0.07022588E+02 0.01136420E+00-0.01558778E-03    3
 0.08961882E-07-0.01874769E-10 0.01437523E+06-0.01570360E+02                   4
CN                121286C   1N   1          G  0300.00   5000.00  1000.00      1
 0.03720120E+02 0.01518351E-02 0.01987381E-05-0.03798371E-09 0.01328230E-13    2
 0.05111626E+06 0.02888597E+02 0.03663204E+02-0.01156529E-01 0.02163409E-04    3
 0.01854208E-08-0.08214695E-11 0.05128118E+06 0.03739016E+02                   4
CN+               121286C   1N   1E  -1     G  0300.00   5000.00  1000.00      1
 0.03701463E+02 0.07482931E-02-0.01790173E-05 0.02366368E-09-0.01437037E-13    2
 0.02155966E+07 0.04108678E+02 0.03118657E+02 0.01553258E-01-0.09487764E-05    3
 0.01479501E-07-0.09096763E-11 0.02158512E+07 0.07456254E+02                   4
CN-               121286C   1N   1E   1     G  0300.00   5000.00  1000.00      1
 0.02981277E+02 0.01464773E-01-0.05672737E-05 0.01017623E-08-0.06870931E-13    2
 0.06346098E+05 0.06171693E+02 0.03278995E+02 0.01464192E-01-0.03925899E-04    3
 0.05629875E-07-0.02473497E-10 0.06279509E+05 0.04568972E+02                   4
CN2               121686C   1N   2          G  0300.00   5000.00  1000.00      1
 0.05567064E+02 0.02100501E-01-0.09010517E-05 0.01718572E-08-0.01206255E-12    2
 0.05489968E+06-0.05630054E+02 0.03039964E+02 0.08812105E-01-0.07605508E-04    3
 0.03554357E-07-0.08746100E-11 0.05563268E+06 0.07555298E+02                   4
CNN               121286C   1N   2          G  0300.00   5000.00  1000.00      1
 0.04785930E+02 0.02559554E-01-0.01003133E-04 0.01807149E-08-0.01227383E-12    2
 0.06870411E+06-0.02953957E+01 0.03524436E+02 0.07271923E-01-0.08272698E-04    3
 0.05628705E-07-0.01641576E-10 0.06899647E+06 0.05932445E+02                   4
CNO               103190C   1N   1O   1     G  0300.00   4000.00  1500.00      1
 0.06328598E+02 0.07390401E-02-0.01110761E-05-0.01846498E-09 0.04400816E-13    2
 0.04683387E+06-0.09091839E+02 0.03819863E+02 0.06416255E-01-0.05303312E-04    3
 0.02308211E-07-0.04256414E-11 0.04775979E+06 0.04507300E+02                   4
CO                121286C   1O   1          G  0300.00   5000.00  1000.00      1
 0.03025078E+02 0.01442689E-01-0.05630828E-05 0.01018581E-08-0.06910952E-13    2
-0.01426835E+06 0.06108218E+02 0.03262452E+02 0.01511941E-01-0.03881755E-04    3
 0.05581944E-07-0.02474951E-10-0.01431054E+06 0.04848897E+02                   4
CO2               121286C   1O   2          G  0300.00   5000.00  1000.00      1
 0.04453623E+02 0.03140169E-01-0.01278411E-04 0.02393997E-08-0.01669033E-12    2
-0.04896696E+06-0.09553959E+01 0.02275725E+02 0.09922072E-01-0.01040911E-03    3
 0.06866687E-07-0.02117280E-10-0.04837314E+06 0.01018849E+03                   4
CO2-              121286C   1O   2E   1     G  0300.00   5000.00  1000.00      1
 0.04610574E+02 0.02532962E-01-0.01070165E-04 0.02026771E-08-0.01424958E-12    2
-0.05479882E+06 0.01449630E+02 0.02637077E+02 0.07803230E-01-0.08196187E-04    3
 0.06537897E-07-0.02520220E-10-0.05416773E+06 0.01188955E+03                   4
COS               121286C   1O   1S   1     G  0300.00   5000.00  1000.00      1
 0.05191925E+02 0.02506123E-01-0.01024396E-04 0.01943914E-08-0.01370800E-12    2
-0.01846210E+06-0.02825755E+02 0.02858531E+02 0.09515458E-01-0.08884915E-04    3
 0.04220994E-07-0.08557340E-11-0.01785145E+06 0.09081989E+02                   4
CS                121686C   1S   1          G  0300.00   5000.00  1000.00      1
 0.03737431E+02 0.08180451E-02-0.03178918E-05 0.05356801E-09-0.02886195E-13    2
 0.03247725E+06 0.03576557E+02 0.02938623E+02 0.02724352E-01-0.02397707E-04    3
 0.01689501E-07-0.06665050E-11 0.03273992E+06 0.07848720E+02                   4
CS2               121286C   1S   2          G  0300.00   5000.00  1000.00      1
 0.05930515E+02 0.01813645E-01-0.07492172E-05 0.01445892E-08-0.01032638E-12    2
 0.01205117E+06-0.06093910E+02 0.03566139E+02 0.08374928E-01-0.06835704E-04    3
 0.02091214E-07-0.06737193E-12 0.01268848E+06 0.06085967E+02                   4
CSICL              40992C   1SI  1CL  1     G  0300.00   4000.00  1500.00      1
 0.06817655E+02 0.02139344E-02-0.01117811E-05 0.02768133E-09-0.02593011E-13    2
 0.07133105E+06-0.04934821E+02 0.04809756E+02 0.07155653E-01-0.09274105E-04    3
 0.05368218E-07-0.01150991E-10 0.07182609E+06 0.05089754E+02                   4
CSICL2             40992C   1SI  1CL  2     G  0300.00   4000.00  1500.00      1
 0.09603536E+02 0.04212005E-02-0.02008617E-05 0.04653654E-09-0.04174779E-13    2
 0.04167197E+06-0.01686119E+03 0.05482765E+02 0.01432904E+00-0.01824531E-03    3
 0.01044588E-06-0.02224179E-10 0.04271677E+06 0.03823593E+02                   4
CSICL3             40992C   1SI  1CL  3     G  0300.00   4000.00  1500.00      1
 0.01250544E+03 0.05339218E-02-0.02588613E-05 0.06075307E-09-0.05497769E-13    2
 0.04346089E+04-0.02851950E+03 0.07246579E+02 0.01837148E+00-0.02348583E-03    3
 0.01347935E-06-0.02874547E-10 0.01760441E+05-0.02151092E+02                   4
CSIH2CL            40992H   2C   1SI  1CL  1G  0300.00   4000.00  1500.00      1
 0.01027485E+03 0.01774759E-01-0.03308189E-05-0.01554251E-09 0.07008815E-13    2
 0.04915449E+06-0.02589174E+03 0.02180376E+02 0.02405210E+00-0.02551666E-03    3
 0.01345591E-06-0.02782039E-10 0.05175432E+06 0.01659754E+03                   4
CSIHCL             40992H   1C   1SI  1CL  1G  0300.00   4000.00  1500.00      1
 0.08584251E+02 0.09503299E-02-0.01990512E-05 0.07276089E-11 0.02697011E-13    2
 0.05701632E+06-0.01616263E+03 0.04195792E+02 0.01336658E+00-0.01458110E-03    3
 0.07822924E-07-0.01632113E-10 0.05839343E+06 0.06755654E+02                   4
CSIHCL2            40992H   1C   1SI  1CL  2G  0300.00   4000.00  1500.00      1
 0.01133022E+03 0.01200867E-01-0.03112842E-05 0.02565133E-09 0.05146234E-14    2
 0.02764986E+06-0.02737920E+03 0.04205701E+02 0.02278870E+00-0.02653546E-03    3
 0.01465130E-06-0.03083816E-10 0.02972624E+06 0.09294144E+02                   4
DIOXANE           103190C   4H   8O   2     G  0300.00   4000.00  1500.00      1
 0.02168170E+03 0.01049644E+00-0.01053878E-04-0.04473945E-08 0.08168288E-12    2
-0.04922005E+06-0.09955139E+03-0.05862900E+02 0.07081444E+00-0.05458695E-03    3
 0.02315148E-06-0.04289514E-10-0.03876477E+06 0.05061959E+03                   4
E                 120186E   1               G  0300.00   5000.00  1000.00      1
 0.02500000E+02 0.00000000E+00 0.00000000E+00 0.00000000E+00 0.00000000E+00    2
-0.07453749E+04-0.01173403E+03 0.02500000E+02 0.00000000E+00 0.00000000E+00    3
 0.00000000E+00 0.00000000E+00-0.07453750E+04-0.01173403E+03                   4
F                 121286F   1               G  0300.00   5000.00  1000.00      1
 0.02687459E+02-0.02010358E-02 0.08597957E-06-0.01644974E-09 0.01166160E-13    2
 0.08722883E+05 0.03882212E+02 0.02913905E+02-0.07336339E-02 0.05571015E-05    3
-0.02666871E-08 0.08643255E-12 0.08651201E+05 0.02677115E+02                   4
F2                121286F   2               G  0300.00   5000.00  1000.00      1
 0.04018308E+02 0.06221479E-02-0.02420845E-05 0.04742076E-09-0.03418141E-13    2
-0.01300713E+05 0.01126327E+02 0.02940287E+02 0.03491492E-01-0.02458208E-04    3
 0.01837073E-08 0.02850917E-11-0.01010430E+05 0.06694194E+02                   4
F2SINH             42489SI  1N   1F   2H   1G  0300.00   3000.00  1000.00      1
 0.01004830E+03 0.01983144E-01-0.02703169E-05-0.01767853E-08 0.04444368E-12    2
-0.07739741E+06-0.02303889E+03 0.04951547E+02 0.01329636E+00-0.02098648E-04    3
-0.01007276E-06 0.05552286E-10-0.07597541E+06 0.03690891E+02                   4
F3SIN              22790F   3SI  1N   1     G  0300.00   4000.00  1000.00      1
 0.01151242E+03 0.01115029E-01-0.01605465E-05-0.05271933E-09 0.01160900E-12    2
-0.01045919E+07-0.02981224E+03 0.06028419E+02 0.01278681E+00-0.01878856E-04    3
-0.09695426E-07 0.05184848E-10-0.01029950E+07-0.08217831E+01                   4
FNNF               42489F   2N   2          G  0300.00   3000.00  1000.00      1
 0.07255211E+02 0.02274410E-01-0.02793346E-05-0.02203844E-08 0.05359234E-12    2
 0.06360353E+05-0.01094248E+03 0.03127143E+02 0.01057134E+00-0.09746112E-05    3
-0.07208357E-07 0.03567978E-10 0.07615831E+05 0.01107465E+03                   4
FNO3              121286F   1N   1O   3     G  0300.00   5000.00  1000.00      1
 0.09176275E+02 0.04219072E-01-0.01835576E-04 0.03553718E-08-0.02541078E-12    2
-0.02118639E+05-0.01934397E+03 0.02985786E+02 0.02094642E+00-0.01652733E-03    3
 0.04318770E-07 0.01660784E-11-0.04237215E+04 0.01266793E+03                   4
FO                121286F   1O   1          G  0300.00   5000.00  1000.00      1
 0.03913735E+02 0.07210714E-02-0.02796614E-05 0.05337821E-09-0.03720184E-13    2
 0.01180141E+06 0.03346368E+02 0.02879578E+02 0.03399121E-01-0.02572855E-04    3
 0.07422381E-08-0.04328053E-12 0.01209663E+06 0.08738887E+02                   4
FO2               121286F   1O   2          G  0300.00   5000.00  1000.00      1
 0.05678971E+02 0.01442455E-01-0.06229546E-05 0.01199612E-08-0.08543416E-13    2
-0.03861836E+04-0.01941812E+02 0.03872542E+02 0.06409974E-01-0.05517785E-04    3
 0.02232771E-07-0.03876157E-11 0.01157076E+04 0.07406950E+02                   4
FSIN               42489SI  1N   1F   1     G  0300.00   3000.00  1000.00      1
 0.06269572E+02 0.06747867E-02-0.01241976E-05-0.04970158E-09 0.01424452E-12    2
 0.02533350E+06-0.04201141E+02 0.04269969E+02 0.05298358E-01-0.01103802E-04    3
-0.03962805E-07 0.02282982E-10 0.02587238E+06 0.06215038E+02                   4
GA                 62987GA  1               G  0300.00   1500.00  0600.00      1
 0.02679919E+02 0.00000000E+00 0.00000000E+00 0.00000000E+00 0.00000000E+00    2
 0.03368804E+06 0.06788109E+02 0.02679919E+02 0.00000000E+00 0.00000000E+00    3
 0.00000000E+00 0.00000000E+00 0.03368804E+06 0.06788109E+02                   4
GA2H6              62987GA  2H   6          G  0300.00   1500.00  0600.00      1
 0.06016247E+02 0.01788370E+00-0.01204229E-05-0.06487881E-07 0.02075367E-10    2
 0.01312548E+06-0.05228030E+02-0.03914561E+02 0.04965434E+00 0.07401904E-04    3
-0.01124137E-05 0.08726339E-09 0.01493079E+06 0.04274883E+03                   4
GAAS               62987GA  1AS  1          G  0300.00   1500.00  0600.00      1
 0.04471149E+02 0.04238449E-02-0.02279405E-05-0.04441172E-10 0.02618952E-12    2
 0.04313359E+06 0.06212471E+02 0.03967474E+02 0.02318966E-01-0.01145452E-04    3
-0.03411431E-07 0.03365821E-10 0.04321919E+06 0.08599628E+02                   4
GAAS(3,C)          62987GA  3AS  3          G  0300.00   1500.00  0600.00      1
 0.01485247E+03 0.02959435E-01-0.07124246E-05-0.05316048E-08 0.01287321E-11    2
 0.01191262E+07-0.03514144E+03 0.01470189E+03 0.03827728E-01-0.02945747E-04    3
 0.02465370E-07-0.01520598E-10 0.01191496E+07-0.03445955E+03                   4
GAAS(3,L)          62987GA  3AS  3          G  0300.00   1500.00  0600.00      1
 0.01356850E+03 0.02802435E-01-0.07969918E-05-0.06437098E-08 0.01560255E-11    2
 0.01248005E+07-0.01381063E+03 0.01341276E+03 0.03617689E-01-0.02726209E-04    3
 0.01877183E-07-0.01259178E-10 0.01248265E+07-0.01309195E+03                   4
GAAS(5,C)          62987GA  5AS  5          G  0300.00   1500.00  0600.00      1
 0.02573672E+03 0.05523956E-01-0.01203468E-04-0.01043743E-07 0.02528931E-11    2
 0.01721381E+07-0.08254488E+03 0.02546512E+03 0.07014337E-01-0.04881356E-04    3
 0.03825484E-07-0.02450420E-10 0.01721819E+07-0.08130267E+03                   4
GAAS(5,L)          62987GA  5AS  5          G  0300.00   1500.00  0600.00      1
 0.03045793E+03 0.05403152E-01-0.01649477E-04-0.09968842E-08 0.02413154E-11    2
 0.02020691E+07-0.07768010E+03 0.03015255E+03 0.07234394E-01-0.06497994E-04    3
 0.05559585E-07-0.03339653E-10 0.02021151E+07-0.07630866E+03                   4
GAET               62987GA  1C   2H   5     G  0300.00   1500.00  0600.00      1
 0.05932970E+02 0.01342454E+00 0.04110518E-05-0.04286069E-07 0.01238710E-10    2
 0.06504863E+05 0.03090838E+02 0.01846399E+02 0.02592050E+00 0.05522394E-04    3
-0.04977960E-06 0.03654362E-09 0.07264445E+05 0.02294639E+03                   4
GAET2              62987GA  1C   4H  10     G  0300.00   1500.00  0600.00      1
 0.07213832E+02 0.03055228E+00 0.01249451E-04-0.09990274E-07 0.02881966E-10    2
-0.01392119E+05-0.07795098E+00-0.02162930E+02 0.05892512E+00 0.01447145E-03    3
-0.01168602E-05 0.08526654E-09 0.03561841E+04 0.04552626E+03                   4
GAET3              62987GA  1C   6H  15     G  0300.00   1500.00  0600.00      1
 0.08436453E+02 0.04804950E+00 0.02119157E-04-0.01581685E-06 0.04571178E-10    2
-0.01346996E+06-0.06196490E+02-0.06544289E+02 0.09332246E+00 0.02364121E-03    3
-0.01874104E-05 0.01367721E-08-0.01067659E+06 0.06666796E+03                   4
GAH                62987GA  1H   1          G  0300.00   1500.00  0600.00      1
 0.03232142E+02 0.01343247E-01-0.04325499E-06-0.02791841E-08 0.04973590E-12    2
 0.02656060E+06 0.05947896E+02 0.03524579E+02 0.03386213E-02-0.02064014E-05    3
 0.03220999E-07-0.02936132E-10 0.02651074E+06 0.04554067E+02                   4
GAH2               62987GA  1H   2          G  0300.00   1500.00  0600.00      1
 0.03762385E+02 0.03210792E-01 0.02180096E-06-0.08908393E-08 0.02219063E-11    2
 0.01936647E+06 0.05783398E+02 0.03559710E+02 0.03676742E-01 0.06484499E-05    3
-0.03109349E-07 0.01585414E-10 0.01940976E+06 0.06803082E+02                   4
GAH3               62987GA  1H   3          G  0300.00   1500.00  0600.00      1
 0.03345476E+02 0.06399313E-01 0.01122996E-05-0.02065900E-07 0.05780202E-11    2
 0.01228185E+06 0.06394842E+02 0.01726154E+02 0.01124739E+00 0.02447527E-04    3
-0.02026314E-06 0.01447000E-09 0.01258620E+06 0.01428445E+03                   4
GAME               62987GA  1C   1H   3     G  0300.00   1500.00  0600.00      1
 0.04809857E+02 0.06824207E-01 0.02258235E-05-0.02018341E-07 0.05736453E-11    2
 0.07558677E+05 0.02595904E+02 0.03054537E+02 0.01218640E+00 0.02332213E-04    3
-0.02121866E-06 0.01544226E-09 0.07885869E+05 0.01112878E+03                   4
GAME2              62987GA  1C   2H   6     G  0300.00   1500.00  0600.00      1
 0.07068373E+02 0.01421602E+00 0.05120694E-05-0.04421986E-07 0.01309641E-10    2
 0.05453790E+05-0.04173960E+02 0.02257655E+02 0.02916446E+00 0.05669861E-04    3
-0.05709755E-06 0.04268905E-09 0.06341297E+05 0.01915435E+03                   4
GAME3              62987GA  1C   3H   9     G  0300.00   1500.00  0600.00      1
 0.08410636E+02 0.02262803E+00 0.01043019E-04-0.07049611E-07 0.02015308E-10    2
-0.09087271E+05-0.01072250E+03 0.02120239E+02 0.04161029E+00 0.09959505E-04    3
-0.07846792E-06 0.05693396E-09-0.07911968E+05 0.01988516E+03                   4
H                 120186H   1               G  0300.00   5000.00  1000.00      1
 0.02500000E+02 0.00000000E+00 0.00000000E+00 0.00000000E+00 0.00000000E+00    2
 0.02547163E+06-0.04601176E+01 0.02500000E+02 0.00000000E+00 0.00000000E+00    3
 0.00000000E+00 0.00000000E+00 0.02547163E+06-0.04601176E+01                   4
H(CH3)SICH2        61991H   6C   2SI  1     G  0300.00   2500.00  1500.00      1
 0.01254527E+03 0.07143719E-01-0.01146987E-05-0.08100963E-08 0.01568740E-11    2
 0.07723628E+05-0.04075435E+03 0.01206249E+02 0.03587271E+00-0.02971970E-03    3
 0.01379675E-06-0.02695736E-10 0.01156328E+06 0.01956017E+03                   4
H+                120186H   1E  -1          G  0300.00   5000.00  1000.00      1
 0.02500000E+02 0.00000000E+00 0.00000000E+00 0.00000000E+00 0.00000000E+00    2
 0.01840334E+07-0.01153862E+02 0.02500000E+02 0.00000000E+00 0.00000000E+00    3
 0.00000000E+00 0.00000000E+00 0.01840334E+07-0.01153862E+02                   4
H-                120186H   1E   1          G  0300.00   5000.00  1000.00      1
 0.02500000E+02 0.00000000E+00 0.00000000E+00 0.00000000E+00 0.00000000E+00    2
 0.01596104E+06-0.01152449E+02 0.02500000E+02 0.00000000E+00 0.00000000E+00    3
 0.00000000E+00 0.00000000E+00 0.01596104E+06-0.01152449E+02                   4
H2                121286H   2               G  0300.00   5000.00  1000.00      1
 0.02991423E+02 0.07000644E-02-0.05633829E-06-0.09231578E-10 0.01582752E-13    2
-0.08350340E+04-0.01355110E+02 0.03298124E+02 0.08249442E-02-0.08143015E-05    3
-0.09475434E-09 0.04134872E-11-0.01012521E+05-0.03294094E+02                   4
H2ALME             62987AL  1C   1H   5     G  0300.00   1500.00  0600.00      1
 0.04898410E+02 0.01358223E+00 0.02611459E-05-0.04575170E-07 0.01384802E-10    2
 0.08743072E+04-0.01113117E+02-0.06283259E+01 0.03089531E+00 0.05774090E-04    3
-0.06488033E-06 0.04907111E-09 0.01889334E+05 0.02565779E+03                   4
H2ASME             62987AS  1C   1H   5     G  0300.00   1500.00  0600.00      1
 0.05686213E+02 0.02154422E+00 0.08185248E-05-0.07069951E-07 0.02101522E-10    2
 0.09331084E+05-0.06513957E+02-0.02113506E+02 0.04564229E+00 0.09983227E-04    3
-0.09399697E-06 0.07014021E-09 0.01077170E+06 0.03132611E+03                   4
H2C4O             120189H   2C   4O   1     G  0300.00   4000.00  1000.00      1
 0.01026888E+03 0.04896164E-01-0.04885081E-05-0.02708566E-08 0.05107013E-12    2
 0.02346903E+06-0.02815985E+03 0.04810971E+02 0.01313999E+00 0.09865073E-05    3
-0.06120720E-07 0.01640003E-10 0.02545803E+06 0.02113424E+02                   4
H2CCC             102093H   2C   3          G  0300.00   4000.00  1400.00      1
 0.08266525E+02 0.02728619E-01-0.02160829E-05-0.01515161E-08 0.02641695E-12    2
 0.07757192E+06-0.01864937E+03 0.04212193E+02 0.08954521E-01-0.01050721E-04    3
-0.02578513E-07 0.09722836E-11 0.07922349E+06 0.04134299E+02                   4
H2CCC(S)          102093H   2C   3          G  0300.00   4000.00  1400.00      1
 0.07904213E+02 0.02907464E-01-0.02219731E-05-0.01620844E-08 0.02796013E-12    2
 0.06385167E+06-0.01810882E+03 0.03794178E+02 0.08761049E-01-0.07975878E-05    3
-0.02308045E-07 0.07911151E-11 0.06563580E+06 0.05264196E+02                   4
H2CCCCCH          101993H   3C   5          G  0300.00   4000.00  1400.00      1
 0.01440736E+03 0.04424058E-01-0.03618245E-05-0.02456408E-08 0.04327859E-12    2
 0.05896103E+06-0.04775145E+03 0.07441421E+02 0.01585165E+00-0.02219895E-04    3
-0.04928038E-07 0.01984559E-10 0.06162266E+06-0.09047891E+02                   4
H2CCCCH            82489C   4H   3          G  0300.00   4000.00  1000.00      1
 0.01131409E+03 0.05014414E-01-0.05350445E-05-0.02825309E-08 0.05403279E-12    2
 0.05181211E+06-0.03062434E+03 0.06545799E+02 0.01242477E+00 0.05603226E-05    3
-0.05631141E-07 0.01665218E-10 0.05352503E+06-0.04264082E+02                   4
H2CCCCH2           82489C   4H   4          G  0300.00   4000.00  1000.00      1
 0.01062083E+03 0.07199370E-01-0.06806234E-05-0.04021185E-08 0.07378498E-12    2
 0.03358798E+06-0.03193583E+03 0.03849007E+02 0.01713169E+00 0.01644270E-04    3
-0.07761590E-07 0.01947860E-10 0.03608372E+06 0.05732121E+02                   4
H2CCCH             82489C   3H   3          G  0300.00   4000.00  1000.00      1
 0.08831047E+02 0.04357195E-01-0.04109067E-05-0.02368723E-08 0.04376520E-12    2
 0.03847420E+06-0.02177919E+03 0.04754200E+02 0.01108028E+00 0.02793323E-05    3
-0.05479212E-07 0.01949629E-10 0.03988883E+06 0.05854549E+01                   4
H2CCCLO            53090C   2H   2O   1CL  1G  0300.00   5000.00  1500.00      1
 0.01240462E+03 0.02067658E-01-0.03889952E-05-0.03138121E-10 0.04625008E-13    2
-0.01114503E+06-0.03928723E+03 0.01680422E+02 0.03020642E+00-0.03234256E-03    3
 0.01779343E-06-0.03877221E-10-0.07395297E+05 0.01777265E+03                   4
H2CCH(SICL2H)      40992H   4C   2SI  1CL  2G  0300.00   4000.00  1500.00      1
 0.01680247E+03 0.04516342E-01-0.05794312E-05-0.01367868E-08 0.02833862E-12    2
-0.04037858E+06-0.05763375E+03 0.03640801E+02 0.03803764E+00-0.03641732E-03    3
 0.01855101E-06-0.03834642E-10-0.03581475E+06 0.01252145E+03                   4
H2CCH2OH          103190C   2H   5O   1     G  0300.00   4000.00  1500.00      1
 0.01144956E+03 0.05249185E-01-0.04887850E-05-0.02243250E-08 0.03973360E-12    2
-0.07554972E+05-0.03426083E+03 0.01304406E+02 0.02873214E+00-0.02387448E-03    3
 0.01166988E-06-0.02450027E-10-0.03718933E+05 0.02078756E+03                   4
H2CCHO            103190C   2H   3O   1     G  0300.00   4000.00  1500.00      1
 0.09710060E+02 0.03854966E-01-0.04677825E-05-0.01505179E-08 0.02941428E-12    2
-0.02692492E+05-0.02810566E+03 0.02802205E+01 0.02740311E+00-0.02554683E-03    3
 0.01306679E-06-0.02750425E-10 0.06682648E+04 0.02239731E+03                   4
H2CCHSI            61991H   3C   2SI  1     G  0300.00   2500.00  1500.00      1
 0.09386889E+02 0.03941784E-01-0.01316150E-05-0.04081553E-08 0.07971026E-12    2
 0.04528924E+06-0.02340680E+03 0.01645904E+02 0.02461474E+00-0.02252401E-03    3
 0.01105892E-06-0.02209069E-10 0.04779814E+06 0.01738303E+03                   4
H2CCHSIH           61991H   4C   2SI  1     G  0300.00   2500.00  1500.00      1
 0.01039415E+03 0.04987864E-01-0.01480904E-05-0.05650110E-08 0.01139073E-11    2
 0.03263919E+06-0.02930385E+03 0.01989225E+02 0.02637566E+00-0.02197547E-03    3
 0.09982490E-07-0.01893595E-10 0.03544082E+06 0.01531216E+03                   4
H2CCHSIH2          61991H   5C   2SI  1     G  0300.00   2500.00  1500.00      1
 0.01289871E+03 0.05366252E-01-0.02345064E-05-0.05622057E-08 0.01143224E-11    2
 0.02373919E+06-0.04346106E+03 0.04606628E+01 0.03824847E+00-0.03490747E-03    3
 0.01656684E-06-0.03180820E-10 0.02773639E+06 0.02208512E+03                   4
H2CCHSIH3          61991H   6C   2SI  1     G  0300.00   2500.00  1500.00      1
 0.01249653E+03 0.07666553E-01-0.02075339E-05-0.09569749E-08 0.01987112E-11    2
 0.04799029E+05-0.04174850E+03 0.07686183E+01 0.03576322E+00-0.02634364E-03    3
 0.01032868E-06-0.01717329E-10 0.08811836E+05 0.02100703E+03                   4
H2CLSICH3          40992H   5C   1SI  1CL  1G  0300.00   4000.00  1500.00      1
 0.01354344E+03 0.04577293E-01-0.04988032E-05-0.01758807E-08 0.03311232E-12    2
-0.03126783E+06-0.04541432E+03 0.02142669E+02 0.03103477E+00-0.02660368E-03    3
 0.01286599E-06-0.02646554E-10-0.02699973E+06 0.01636317E+03                   4
H2CLSISICL3        40992H   2SI  2CL  4     G  0300.00   4000.00  1500.00      1
 0.01871701E+03 0.01924360E-01-0.04472779E-05 0.02003132E-09 0.03268818E-13    2
-0.08047111E+06-0.05817685E+03 0.08945602E+02 0.03068227E+00-0.03483212E-03    3
 0.01910354E-06-0.04027623E-10-0.07751434E+06-0.07537633E+02                   4
H2CN               41687H   2C   1N   1     G  0300.00   4000.00  1000.00      1
 0.05209703E+02 0.02969291E-01-0.02855589E-05-0.01635550E-08 0.03043259E-12    2
 0.02767711E+06-0.04444478E+02 0.02851661E+02 0.05695233E-01 0.01071140E-04    3
-0.01622612E-07-0.02351108E-11 0.02863782E+06 0.08992751E+02                   4
H2CNCH2           103190C   2H   4N   1     G  0300.00   4000.00  1500.00      1
 0.01065385E+03 0.05191287E-01-0.05816522E-05-0.02206912E-08 0.04101341E-12    2
 0.02345063E+06-0.03469895E+03-0.01203076E+01 0.03225369E+00-0.02968723E-03    3
 0.01527290E-06-0.03242500E-10 0.02728820E+06 0.02297042E+03                   4
H2CNCH2O          103190C   2H   4N   1O   1G  0300.00   4000.00  1500.00      1
 0.01327652E+03 0.04830938E-01-0.04858949E-05-0.02009495E-08 0.03640181E-12    2
 0.01624962E+06-0.04713094E+03-0.01978522E+01 0.03341279E+00-0.02432022E-03    3
 0.09438643E-07-0.01604050E-10 0.02141154E+06 0.02658265E+03                   4
H2CNCHO           103190C   2H   3N   1O   1G  0300.00   4000.00  1500.00      1
 0.01196792E+03 0.03915428E-01-0.03860933E-05-0.01696877E-08 0.03041050E-12    2
-0.05902236E+05-0.03958545E+03 0.01096066E+02 0.02577215E+00-0.01711630E-03    3
 0.05880104E-07-0.08956774E-11-0.01612063E+05 0.02032528E+03                   4
H2CNH              41687C   1H   3N   1     G  0300.00   4000.00  1000.00      1
 0.05221589E+02 0.04748526E-01-0.04179159E-05-0.02606612E-08 0.04703140E-12    2
 0.08657219E+05-0.04500776E+02 0.02365879E+02 0.06780570E-01 0.02423000E-04    3
-0.06157824E-08-0.01615097E-10 0.09971141E+05 0.01230718E+03                   4
H2CNNHO           103190C   1H   3N   2O   1G  0300.00   4000.00  1500.00      1
 0.01157754E+03 0.04489180E-01-0.05033233E-05-0.01651066E-08 0.03069139E-12    2
 0.01986783E+06-0.03656958E+03 0.05954945E+01 0.03239559E+00-0.02993966E-03    3
 0.01489054E-06-0.03022863E-10 0.02364485E+06 0.02192790E+03                   4
H2CNNO            103190C   1H   2N   2O   1G  0300.00   4000.00  1500.00      1
 0.01016234E+03 0.03065936E-01-0.03082820E-05-0.01194424E-08 0.02169867E-12    2
 0.02494088E+06-0.02762275E+03 0.02498334E+02 0.01993009E+00-0.01557879E-03    3
 0.06838956E-07-0.01313250E-10 0.02786476E+06 0.01417025E+03                   4
H2CNNO2            41687H   2C   1N   2O   2G  0300.00   4000.00  1000.00      1
 0.01140794E+03 0.04564542E-01-0.04600304E-05-0.02513539E-08 0.04782211E-12    2
 0.01242142E+06-0.03165238E+03 0.03534317E+02 0.01811272E+00 0.02394018E-05    3
-0.01080024E-06 0.04222725E-10 0.01509006E+06 0.01131138E+03                   4
H2CNO             103190C   1H   2N   1O   1G  0300.00   4000.00  1500.00      1
 0.08485639E+02 0.02633277E-01-0.03017498E-05-0.08341916E-09 0.01593977E-12    2
 0.01716434E+06-0.02052156E+03 0.01045856E+02 0.02126494E+00-0.01962754E-03    3
 0.09659592E-07-0.01941069E-10 0.01974611E+06 0.01919718E+03                   4
H2CNO2            103190C   1H   2N   1O   2G  0300.00   4000.00  1500.00      1
 0.01127481E+03 0.02584711E-01-0.03934331E-05-0.05614969E-09 0.01392400E-12    2
 0.01360470E+06-0.03461951E+03 0.01165696E+02 0.02890490E+00-0.02817663E-03    3
 0.01387569E-06-0.02727595E-10 0.01694546E+06 0.01888293E+03                   4
H2CONO            103190C   1H   2N   1O   2G  0300.00   4000.00  1500.00      1
 0.01075754E+03 0.02983288E-01-0.04123564E-05-0.08096724E-09 0.01720195E-12    2
 0.01230253E+06-0.02976009E+03 0.02120026E+02 0.02709056E+00-0.02799616E-03    3
 0.01479145E-06-0.03074997E-10 0.01504327E+06 0.01546092E+03                   4
H2GAET             62987GA  1C   2H   7     G  0300.00   1500.00  0600.00      1
 0.07187273E+02 0.01867211E+00 0.06156157E-05-0.06027764E-07 0.01797524E-10    2
-0.04232757E+05-0.04686699E+02 0.04124020E+01 0.03972972E+00 0.07979140E-04    3
-0.08059234E-06 0.06040387E-09-0.02983932E+05 0.02816148E+03                   4
H2GAME             62987GA  1C   1H   5     G  0300.00   1500.00  0600.00      1
 0.05831604E+02 0.01222872E+00 0.03033669E-05-0.03956941E-07 0.01225452E-10    2
 0.05189255E+05-0.04446614E+02 0.05251130E+01 0.02904695E+00 0.04844148E-04    3
-0.06097646E-06 0.04672763E-09 0.06158712E+05 0.02122149E+03                   4
H2NF               42489H   2N   1F   1     G  0300.00   3000.00  1000.00      1
 0.04143658E+02 0.03805135E-01-0.02771153E-05-0.03589717E-08 0.07589549E-12    2
-0.04891486E+05 0.02309362E+02 0.02597863E+02 0.05882104E-01 0.04938351E-05    3
-0.01948600E-07 0.03634003E-11-0.04301253E+05 0.01098289E+03                   4
H2NNO             103190H   2N   2O   1     G  0300.00   4000.00  1500.00      1
 0.07759737E+02 0.03025701E-01-0.02888916E-05-0.01262990E-08 0.02195026E-12    2
 0.05894193E+05-0.01647713E+03 0.02088916E+02 0.01684997E+00-0.01428977E-03    3
 0.06830147E-07-0.01368985E-10 0.07907340E+05 0.01394381E+03                   4
H2NO              102290H   2N   1O   1     G  0300.00   4000.00  1500.00      1
 0.05673346E+02 0.02298837E-01-0.01774446E-05-0.01103482E-08 0.01859762E-12    2
 0.05569325E+05-0.06153540E+02 0.02530590E+02 0.08596035E-01-0.05471030E-04    3
 0.02276249E-07-0.04648073E-11 0.06868030E+05 0.01126651E+03                   4
H2NOH             103190H   3N   1O   1     G  0300.00   4000.00  1500.00      1
 0.06764633E+02 0.03047036E-01-0.02777798E-05-0.01250487E-08 0.02191094E-12    2
-0.09026701E+05-0.01269845E+03 0.01407003E+02 0.01658498E+00-0.01463594E-03    3
 0.07318354E-07-0.01511897E-10-0.07158596E+05 0.01589649E+03                   4
H2O                20387H   2O   1          G  0300.00   5000.00  1000.00      1
 0.02672146E+02 0.03056293E-01-0.08730260E-05 0.01200996E-08-0.06391618E-13    2
-0.02989921E+06 0.06862817E+02 0.03386842E+02 0.03474982E-01-0.06354696E-04    3
 0.06968581E-07-0.02506588E-10-0.03020811E+06 0.02590233E+02                   4
H2O(L)            120186H   2O   1          L  0273.15   1000.00  1000.00      1
 0.00000000E+00 0.00000000E+00 0.00000000E+00 0.00000000E+00 0.00000000E+00    2
 0.00000000E+00 0.00000000E+00 0.01271278E+03-0.01766279E+00-0.02255666E-03    3
 0.02082091E-05-0.02407861E-08-0.03748320E+06-0.05911535E+03                   4
H2O(S)            120186H   2O   1          S  0200.00   0273.15  0273.15      1
 0.00000000E+00 0.00000000E+00 0.00000000E+00 0.00000000E+00 0.00000000E+00    2
 0.00000000E+00 0.00000000E+00-0.03926933E+00 0.01692042E+00 0.00000000E+00    3
 0.00000000E+00 0.00000000E+00-0.03594958E+06 0.05693378E+01                   4
H2O2              120186H   2O   2          G  0300.00   5000.00  1000.00      1
 0.04573167E+02 0.04336136E-01-0.01474689E-04 0.02348904E-08-0.01431654E-12    2
-0.01800696E+06 0.05011370E+01 0.03388754E+02 0.06569226E-01-0.01485013E-05    3
-0.04625806E-07 0.02471515E-10-0.01766315E+06 0.06785363E+02                   4
H2S               121286H   2S   1          G  0300.00   5000.00  1000.00      1
 0.02883147E+02 0.03827835E-01-0.01423398E-04 0.02497999E-08-0.01660273E-12    2
-0.03480743E+05 0.07258162E+02 0.03071029E+02 0.05578261E-01-0.01030967E-03    3
 0.01201953E-06-0.04838370E-10-0.03559826E+05 0.05935226E+02                   4
H2SI(CH3)2         61991H   8C   2SI  1     G  0300.00   2500.00  1500.00      1
 0.01362000E+03 0.01024457E+00-0.01528107E-05-0.01329179E-07 0.02717974E-11    2
-0.01781386E+06-0.04695844E+03 0.02005893E+02 0.03638380E+00-0.02273374E-03    3
 0.07691266E-07-0.01156681E-10-0.01364280E+06 0.01583265E+03                   4
H2SI(CH3)CH2       61991H   7C   2SI  1     G  0300.00   2500.00  1500.00      1
 0.01388829E+03 0.07937538E-01-0.01559644E-05-0.09324826E-08 0.01847251E-11    2
 0.06767195E+05-0.04464997E+03 0.01980449E+02 0.03727036E+00-0.02944759E-03    3
 0.01312558E-06-0.02507859E-10 0.01087973E+06 0.01898102E+03                   4
H2SI(NH2)2         22790SI  1H   6N   2     G  0300.00   4000.00  1000.00      1
 0.01302179E+03 0.06465444E-01-0.05816746E-05-0.03484493E-08 0.06340675E-12    2
-0.02357071E+06-0.04132570E+03 0.05615307E+02 0.02079854E+00-0.09999530E-05    3
-0.01288525E-06 0.06091866E-10-0.02126283E+06-0.01615658E+02                   4
H2SIC              61991H   2C   1SI  1     G  0300.00   2500.00  1500.00      1
 0.07319671E+02 0.01729952E-01-0.01346466E-05-0.01450487E-08 0.03000643E-12    2
 0.08125478E+06-0.01320432E+03 0.02408167E+02 0.01437372E+00-0.01331203E-03    3
 0.06387472E-07-0.01244523E-10 0.08289031E+06 0.01283748E+03                   4
H2SICCH            61991H   3C   2SI  1     G  0300.00   2500.00  1500.00      1
 0.01091422E+03 0.03001577E-01-0.01622344E-05-0.02466767E-08 0.04595260E-12    2
 0.04137118E+06-0.03153165E+03 0.02952641E+02 0.02407857E+00-0.02313898E-03    3
 0.01172227E-06-0.02393835E-10 0.04400800E+06 0.01054929E+03                   4
H2SICH             61991H   3C   1SI  1     G  0300.00   2500.00  1500.00      1
 0.08489276E+02 0.02348812E-01-0.01091163E-05-0.02027972E-08 0.03759264E-12    2
 0.04973382E+06-0.01845097E+03 0.03442743E+02 0.01542521E+00-0.01429096E-03    3
 0.07252204E-07-0.01507009E-10 0.05145786E+06 0.08363421E+02                   4
H2SICH2            61991H   4C   1SI  1     G  0300.00   2500.00  1500.00      1
 0.09303939E+02 0.04006038E-01-0.09702324E-06-0.03997739E-08 0.07350215E-12    2
 0.01649066E+06-0.02623845E+03 0.01049782E+02 0.02562277E+00-0.02324392E-03    3
 0.01142315E-06-0.02295441E-10 0.01922778E+06 0.01743860E+03                   4
H2SICH3            61991H   5C   1SI  1     G  0300.00   2500.00  1500.00      1
 0.08991115E+02 0.06006339E-01-0.01118591E-05-0.07745983E-08 0.01594429E-11    2
 0.01270233E+06-0.02218700E+03 0.02094419E+02 0.02127010E+00-0.01294390E-03    3
 0.04156964E-07-0.05854213E-11 0.01520143E+06 0.01518517E+03                   4
H2SIN              22790H   2SI  1N   1     G  0300.00   4000.00  1000.00      1
 0.06826533E+02 0.02125460E-01-0.02343132E-05-0.01166339E-08 0.02277273E-12    2
 0.07253673E+06-0.01052162E+03 0.03549344E+02 0.07311005E-01 0.03249026E-05    3
-0.03682945E-07 0.01121511E-10 0.07370656E+06 0.07565329E+02                   4
H2SINH             42489SI  1N   1H   3     G  0300.00   3000.00  1000.00      1
 0.06588295E+02 0.04903194E-01-0.04944720E-05-0.05014630E-08 0.01139470E-11    2
 0.01809794E+06-0.09522970E+02 0.02822196E+02 0.01245518E+00-0.08350819E-05    3
-0.07411814E-07 0.03579019E-10 0.01923616E+06 0.01054783E+03                   4
H2SINH2            42489SI  1N   1H   4     G  0300.00   3000.00  1000.00      1
 0.07392047E+02 0.05476841E-01-0.04453276E-05-0.05236661E-08 0.01138390E-11    2
 0.01136858E+06-0.01138050E+03 0.04053223E+02 0.01182231E+00-0.04348128E-05    3
-0.06225818E-07 0.02798829E-10 0.01241971E+06 0.06562033E+02                   4
H2SINH3           121386SI  1H   5N   1     G  0300.00   4000.00  1000.00      1
 0.08711392E+02 0.05909106E-01-0.05436615E-05-0.03248350E-08 0.05960257E-12    2
 0.08441694E+05-0.01933470E+03 0.04269730E+02 0.01125224E+00 0.01951722E-04    3
-0.03578373E-07-0.08372202E-12 0.01022204E+06 0.05876736E+02                   4
H2SISIH2           42489SI  2H   4          G  0300.00   3000.00  1000.00      1
 0.08986817E+02 0.05405047E-01-0.05214022E-05-0.05313742E-08 0.01188727E-11    2
 0.02832748E+06-0.02004478E+03 0.05133186E+02 0.01252855E+00-0.04620421E-05    3
-0.06606075E-07 0.02864345E-10 0.02956915E+06 0.07605133E+01                   4
H3ASGAET3          62987AS  1GA  1C   6H  18G  0300.00   1500.00  0600.00      1
 0.08508501E+02 0.05632369E+00 0.02524140E-04-0.01861451E-06 0.05372403E-10    2
-0.01085517E+06-0.03399858E+02-0.08974745E+02 0.01090516E+01 0.02811457E-03    3
-0.02195513E-05 0.01599734E-08-0.07592761E+05 0.08165459E+03                   4
H3ASGAME3          62987AS  1GA  1C   3H  12G  0300.00   1500.00  0600.00      1
 0.01125499E+03 0.03159753E+00 0.01177904E-04-0.01013352E-06 0.02947356E-10    2
-0.07280344E+05-0.02238730E+03 0.01267161E+02 0.06214586E+00 0.01385631E-03    3
-0.01220044E-05 0.08982019E-09-0.05425619E+05 0.02613306E+03                   4
H3CONHO           103190C   1H   4N   1O   2G  0300.00   4000.00  1500.00      1
 0.01249270E+03 0.04773900E-01-0.04717255E-05-0.01987935E-08 0.03599460E-12    2
-0.02354754E+05-0.03945442E+03 0.01930733E+02 0.02865910E+00-0.02313063E-03    3
 0.01068402E-06-0.02139376E-10 0.01638891E+05 0.01796108E+03                   4
H3SIC              61991H   3C   1SI  1     G  0300.00   2500.00  1500.00      1
 0.08536022E+02 0.02944748E-01-0.01752614E-05-0.03061316E-08 0.06463710E-12    2
 0.07066730E+06-0.02041360E+03 0.01037017E+02 0.02192253E+00-0.01926062E-03    3
 0.08725014E-07-0.01615505E-10 0.07315849E+06 0.01939904E+03                   4
H3SICCH            61991H   4C   2SI  1     G  0300.00   2500.00  1500.00      1
 0.01193845E+03 0.04298239E-01-0.01882154E-05-0.04212272E-08 0.08245783E-12    2
 0.02161639E+06-0.03978125E+03 0.01692389E+02 0.03078862E+00-0.02808630E-03    3
 0.01359918E-06-0.02690423E-10 0.02503587E+06 0.01453670E+03                   4
H3SICH             61991H   4C   1SI  1     G  0300.00   2500.00  1500.00      1
 0.09747808E+02 0.03532863E-01-0.01540271E-05-0.03539077E-08 0.06992248E-12    2
 0.04253036E+06-0.02504347E+03 0.01710027E+02 0.02413212E+00-0.02164005E-03    3
 0.01035470E-06-0.02035579E-10 0.04522928E+06 0.01762908E+03                   4
H3SICH2            61991H   5C   1SI  1     G  0300.00   2500.00  1500.00      1
 0.01050164E+03 0.04907525E-01-0.01523178E-05-0.05436598E-08 0.01082455E-11    2
 0.01632252E+06-0.02911264E+03 0.01199673E+02 0.02828259E+00-0.02394311E-03    3
 0.01103518E-06-0.02125819E-10 0.01948167E+06 0.02041804E+03                   4
H3SICH3            61991H   6C   1SI  1     G  0300.00   2500.00  1500.00      1
 0.01022214E+03 0.07221275E-01-0.01482544E-05-0.09419140E-08 0.01956175E-11    2
-0.08301660E+05-0.03163487E+03 0.01240228E+02 0.02729962E+00-0.01707597E-03    3
 0.05502474E-07-0.07521465E-11-0.05090007E+05 0.01692759E+03                   4
H3SIN              22790H   3SI  1N   1     G  0300.00   4000.00  1000.00      1
 0.07964213E+02 0.03355633E-01-0.03579695E-05-0.01889818E-08 0.03650912E-12    2
 0.01148697E+07-0.01924110E+03 0.02790629E+02 0.01134566E+00 0.08321879E-05    3
-0.05845045E-07 0.01685969E-10 0.01167357E+07 0.09384630E+02                   4
H3SINH             42489SI  1N   1H   4     G  0300.00   3000.00  1000.00      1
 0.07697340E+02 0.05657943E-01-0.05209306E-05-0.05617966E-08 0.01263502E-11    2
 0.02282005E+06-0.01330379E+03 0.02778390E+02 0.01510711E+00-0.06734261E-05    3
-0.08928515E-07 0.04115347E-10 0.02435913E+06 0.01309386E+03                   4
H3SISIH           111191H   4SI  2          G  0300.00   4000.00  1500.00      1
 0.01127202E+03 0.02538145E-01-0.02998472E-05-0.09465367E-09 0.01855053E-12    2
 0.03297169E+06-0.03264598E+03 0.03698707E+02 0.01870180E+00-0.01430704E-03    3
 0.06005836E-07-0.01116293E-10 0.03590825E+06 0.08825191E+02                   4
H3SISIH3           42489SI  2H   6          G  0300.00   3000.00  1000.00      1
 0.01068273E+03 0.08221416E-01-0.08096035E-05-0.08337975E-08 0.01908205E-11    2
 0.05316920E+05-0.03082188E+03 0.03898290E+02 0.01977415E+00 0.01791014E-05    3
-0.01033168E-06 0.03931699E-10 0.07621719E+05 0.06227022E+02                   4
HALME              62987AL  1C   1H   4     G  0300.00   1500.00  0600.00      1
 0.04812273E+02 0.01029645E+00 0.02582808E-05-0.03323597E-07 0.09884584E-11    2
 0.01176673E+06 0.09557062E+01 0.01118789E+02 0.02180038E+00 0.04120785E-04    3
-0.04366690E-06 0.03273825E-09 0.01244736E+06 0.01886107E+03                   4
HALME2             62987AL  1C   2H   7     G  0300.00   1500.00  0600.00      1
 0.05705172E+02 0.01924317E+00 0.06377855E-05-0.06346800E-07 0.01896800E-10    2
-0.06049865E+05-0.06331378E+01-0.01494261E+02 0.04158568E+00 0.08686772E-04    3
-0.08604142E-06 0.06447653E-09-0.04722517E+05 0.03427725E+03                   4
HASALME            62987AS  1AL  1C   1H   4G  0300.00   1500.00  0600.00      1
 0.06956539E+02 0.01061278E+00 0.02440154E-05-0.03297737E-07 0.01020004E-10    2
 0.02582506E+06-0.08625792E+01 0.02544859E+02 0.02465795E+00 0.03677808E-04    3
-0.05008894E-06 0.03848384E-09 0.02663010E+06 0.02046859E+03                   4
HASGAET            62987AS  1GA  1C   2H   6G  0300.00   1500.00  0600.00      1
 0.06336445E+02 0.02340603E+00 0.09066638E-05-0.07519059E-07 0.01828115E-10    2
 0.03184605E+06 0.05812180E+02 0.05642724E+02 0.02296739E+00 0.01094867E-03    3
-0.02449038E-06 0.09602701E-10 0.03204718E+06 0.09675533E+02                   4
HASGAME            62987AS  1GA  1C   1H   4G  0300.00   1500.00  0600.00      1
 0.07507970E+02 0.09277900E-01 0.01891932E-05-0.02769887E-07 0.07996070E-11    2
 0.03253908E+06-0.01422608E+02 0.04859127E+02 0.01750423E+00 0.02831996E-04    3
-0.03107937E-06 0.02299468E-09 0.03302941E+06 0.01142952E+03                   4
HASME              62987AS  1C   1H   4     G  0300.00   1500.00  0600.00      1
 0.05753261E+02 0.01841813E+00 0.07493313E-05-0.05919917E-07 0.01726247E-10    2
 0.01880057E+06-0.05360325E+02-0.01575095E+01 0.03649094E+00 0.08332940E-04    3
-0.07234666E-06 0.05330928E-09 0.01989792E+06 0.02335316E+03                   4
HASME2             62987AS  1C   2H   7     G  0300.00   1500.00  0600.00      1
 0.05850437E+02 0.01841766E+00 0.08066845E-05-0.05868715E-07 0.01726428E-10    2
 0.06450535E+05 0.03909152E+01-0.02908405E+01 0.03729577E+00 0.08335855E-04    3
-0.07455611E-06 0.05527881E-09 0.07587766E+05 0.03020451E+03                   4
HCCCHCCH          101993H   3C   5          G  0300.00   4000.00  1400.00      1
 0.01412247E+03 0.04593411E-01-0.03738175E-05-0.02574329E-08 0.04539160E-12    2
 0.06249257E+06-0.04722335E+03 0.06854796E+02 0.01699404E+00-0.02582284E-04    3
-0.05488765E-07 0.02281481E-10 0.06515364E+06-0.07133854E+02                   4
HCCCL              40992H   1C   2CL  1     G  0300.00   4000.00  1500.00      1
 0.07743241E+02 0.01618655E-01-0.02465935E-05-0.02909336E-09 0.07522752E-13    2
 0.02472494E+06-0.01686593E+03 0.02969338E+02 0.01583152E+00-0.01787078E-03    3
 0.01017728E-06-0.02231985E-10 0.02620733E+06 0.07906791E+02                   4
HCCHCCH            82489C   4H   3          G  0300.00   4000.00  1000.00      1
 0.01075274E+03 0.05381153E-01-0.05549638E-05-0.03052266E-08 0.05761740E-12    2
 0.06121419E+06-0.02973025E+03 0.04153882E+02 0.01726287E+00-0.02389374E-05    3
-0.01018700E-06 0.04340505E-10 0.06338071E+06 0.06036507E+02                   4
HCCO               32387H   1C   2O   1     G  0300.00   4000.00  1000.00      1
 0.06758073E+02 0.02000400E-01-0.02027607E-05-0.01041132E-08 0.01965165E-12    2
 0.01901513E+06-0.09071262E+02 0.05047965E+02 0.04453478E-01 0.02268283E-05    3
-0.01482095E-07 0.02250742E-11 0.01965892E+06 0.04818439E+01                   4
HCCOH              32387H   2C   2O   1     G  0300.00   4000.00  1000.00      1
 0.07328324E+02 0.03336416E-01-0.03024705E-05-0.01781106E-08 0.03245168E-12    2
 0.07598258E+05-0.01401214E+03 0.03899465E+02 0.09701075E-01-0.03119309E-05    3
-0.05537732E-07 0.02465732E-10 0.08701190E+05 0.04491875E+02                   4
HCCSICL2H          40992H   2C   2SI  1CL  2G  0300.00   4000.00  1500.00      1
 0.01480501E+03 0.02600965E-01-0.04631204E-05-0.02401379E-09 0.09812397E-13    2
-0.02163059E+06-0.04610236E+03 0.04846840E+02 0.03181717E+00-0.03572068E-03    3
 0.01983339E-06-0.04248036E-10-0.01856223E+06 0.05613645E+02                   4
HCL                42189CL  1H   1          G  0300.00   5000.00  1000.00      1
 0.02755335E+02 0.01473581E-01-0.04971254E-05 0.08108658E-09-0.05072063E-13    2
-0.01191806E+06 0.06515116E+02 0.03338534E+02 0.01268207E-01-0.03666917E-04    3
 0.04703992E-07-0.01836011E-10-0.01213151E+06 0.03193555E+02                   4
HCL2SICH3          40992H   4C   1SI  1CL  2G  0300.00   4000.00  1500.00      1
 0.01459366E+03 0.04006211E-01-0.04818700E-05-0.01336338E-08 0.02648821E-12    2
-0.05346984E+06-0.04689795E+03 0.04155299E+02 0.02995026E+00-0.02799546E-03    3
 0.01433046E-06-0.03013208E-10-0.04973616E+06 0.09051815E+02                   4
HCL2SISICL2H       40992H   2SI  2CL  4     G  0300.00   4000.00  1500.00      1
 0.01863092E+03 0.01991871E-01-0.04703153E-05 0.02393378E-09 0.02997096E-13    2
-0.07983306E+06-0.05812192E+03 0.08215700E+02 0.03290751E+00-0.03764294E-03    3
 0.02071053E-06-0.04369767E-10-0.07671145E+06-0.04245506E+02                   4
HCLCCCLO           40992H   1C   2 O  1CL  2G  0300.00   4000.00  1500.00      1
 0.01282877E+03 0.02295631E-01-0.04601887E-05-0.02941710E-09 0.01148412E-12    2
-0.01481358E+06-0.03708152E+03 0.03082763E+02 0.03013466E+00-0.03298082E-03    3
 0.01776354E-06-0.03720337E-10-0.01177928E+06 0.01372635E+03                   4
HCLCCHO            53090C   2H   2O   1CL  1G  0300.00   5000.00  1500.00      1
 0.01228193E+03 0.02136310E-01-0.03756942E-05-0.01347374E-09 0.05834907E-13    2
-0.08447210E+05-0.03860056E+03 0.01544662E+02 0.02882431E+00-0.02921314E-03    3
 0.01557811E-06-0.03358528E-10-0.04546644E+05 0.01905110E+03                   4
HCLSI(CH3)2        40992H   7C   2SI  1CL  1G  0300.00   4000.00  1500.00      1
 0.01779932E+03 0.06864497E-01-0.06677913E-05-0.02916791E-08 0.05251096E-12    2
-0.04235416E+06-0.06627844E+03 0.03428693E+02 0.03880542E+00-0.03118298E-03    3
 0.01483918E-06-0.03097758E-10-0.03676770E+06 0.01220014E+03                   4
HCLSI(CH3)CH2      40992H   6C   2SI  1CL  1G  0300.00   4000.00  1500.00      1
 0.01684996E+03 0.05769153E-01-0.06362653E-05-0.02117805E-08 0.04004912E-12    2
-0.01692029E+06-0.05821970E+03 0.03518672E+02 0.03868692E+00-0.03578989E-03    3
 0.01856940E-06-0.03976975E-10-0.01207708E+06 0.01340137E+03                   4
HCLSICH2           40992H   3C   1SI  1CL  1G  0300.00   4000.00  1500.00      1
 0.01094639E+03 0.03063482E-01-0.04057563E-05-0.07933510E-09 0.01649546E-12    2
-0.03161099E+05-0.03101113E+03 0.02331473E+02 0.02712338E+00-0.02843577E-03    3
 0.01542443E-06-0.03288710E-10-0.03745104E+04 0.01417701E+03                   4
HCLSICH3           40992H   4C   1SI  1CL  1G  0300.00   4000.00  1500.00      1
 0.01183446E+03 0.03802168E-01-0.04054360E-05-0.01478932E-08 0.02756845E-12    2
-0.09669808E+05-0.03413556E+03 0.03061496E+02 0.02418432E+00-0.02072566E-03    3
 0.01016711E-06-0.02124115E-10-0.06367089E+05 0.01342892E+03                   4
HCLSISI            40992H   1SI  2CL  1     G  0300.00   4000.00  1500.00      1
 0.08766356E+02 0.08352699E-02-0.01828719E-05 0.04227080E-10 0.01924493E-13    2
 0.03066829E+06-0.01515527E+03 0.05006777E+02 0.01170423E+00-0.01308663E-03    3
 0.07173085E-07-0.01520111E-10 0.03183531E+06 0.04414009E+02                   4
HCN               110193H   1C   1N   1     G  0300.00   4000.00  1000.00      1
 0.03426457E+02 0.03924190E-01-0.01601138E-04 0.03161966E-08-0.02432850E-12    2
 0.01485552E+06 0.03607795E+02 0.02417787E+02 0.09031856E-01-0.01107727E-03    3
 0.07980141E-07-0.02311141E-10 0.01501044E+06 0.08222891E+02                   4
HCNH               41687C   1H   2N   1     G  0300.00   4000.00  1000.00      1
 0.04923293E+02 0.03332897E-01-0.03370897E-05-0.01901619E-08 0.03531825E-12    2
 0.03132669E+06-0.01632509E+02 0.02759456E+02 0.06103387E-01 0.07713149E-05    3
-0.02063094E-07 0.01931920E-11 0.03217247E+06 0.01057489E+03                   4
HCNO              120186H   1C   1N   1O   1G  0250.00   4000.00  1000.00      1
 0.06692412E+02 0.02368360E-01-0.02371510E-05-0.01275503E-08 0.02407137E-12    2
 0.01694737E+06-0.01245434E+03 0.03184859E+02 0.09752316E-01-0.01280203E-04    3
-0.06163104E-07 0.03226275E-10 0.01797907E+06 0.06123844E+02                   4
HCO               121286H   1C   1O   1     G  0300.00   5000.00  1000.00      1
 0.03557271E+02 0.03345573E-01-0.01335006E-04 0.02470573E-08-0.01713851E-12    2
 0.03916324E+05 0.05552299E+02 0.02898330E+02 0.06199147E-01-0.09623084E-04    3
 0.01089825E-06-0.04574885E-10 0.04159922E+05 0.08983614E+02                   4
HCO+              121286H   1C   1O   1E  -1G  0300.00   5000.00  1000.00      1
 0.03692074E+02 0.03454732E-01-0.01316524E-04 0.02323551E-08-0.01554132E-12    2
 0.09890941E+06 0.02330722E+02 0.02496483E+02 0.08690658E-01-0.01060445E-03    3
 0.07882791E-07-0.02418385E-10 0.09915097E+06 0.08048178E+02                   4
HCOOH             103190C   1H   2O   2     G  0300.00   4000.00  1500.00      1
 0.07959698E+02 0.03024532E-01-0.03434242E-05-0.01326767E-08 0.02520240E-12    2
-0.05027445E+06-0.01872208E+03 0.09326031E+01 0.01891002E+00-0.01554964E-03    3
 0.07290031E-07-0.01483695E-10-0.04760071E+06 0.01950653E+03                   4
HE                120186HE  1               G  0300.00   5000.00  1000.00      1
 0.02500000E+02 0.00000000E+00 0.00000000E+00 0.00000000E+00 0.00000000E+00    2
-0.07453750E+04 0.09153489E+01 0.02500000E+02 0.00000000E+00 0.00000000E+00    3
 0.00000000E+00 0.00000000E+00-0.07453750E+04 0.09153488E+01                   4
HE+               120186HE  1E  -1          G  0300.00   5000.00  1000.00      1
 0.02500000E+02 0.00000000E+00 0.00000000E+00 0.00000000E+00 0.00000000E+00    2
 0.02853427E+07 0.01608405E+02 0.02500000E+02 0.00000000E+00 0.00000000E+00    3
 0.00000000E+00 0.00000000E+00 0.02853427E+07 0.01608405E+02                   4
HF                121286H   1F   1          G  0300.00   5000.00  1000.00      1
 0.02956767E+02 0.07721015E-02-0.09899833E-06-0.04993521E-10 0.01429331E-13    2
-0.03361061E+06 0.04011673E+02 0.03431841E+02 0.04404166E-02-0.08828452E-05    3
 0.06574516E-08-0.02055910E-12-0.03381977E+06 0.01238270E+02                   4
HG2BR2(S)          81292BR  2HG  2          S  0300.00   1500.00  1000.00      1
 0.01131527E+03 0.05176237E-01-0.09149018E-05-0.01774353E-07 0.08208311E-11    2
-0.02812664E+06-0.03960847E+03 0.09176256E+02 0.01716637E+00-0.02379101E-03    3
 0.01656353E-06-0.04492058E-10-0.02787921E+06-0.03016915E+03                   4
HG2CL2(S)          81292CL  2HG  2          S  0300.00   1500.00  1000.00      1
 0.01170237E+03 0.03242224E-01-0.01018772E-05-0.03745899E-08 0.04682208E-12    2
-0.03555571E+06-0.04461773E+03 0.01002375E+03 0.01031694E+00-0.01160577E-03    3
 0.08123549E-07-0.02343515E-10-0.03522627E+06-0.03658009E+03                   4
HG2F2(S)           81292F   2HG  2          S  0300.00   1500.00  1000.00      1
 0.01156086E+03 0.03513290E-01-0.04228193E-06-0.06265655E-08 0.01191005E-11    2
-0.06207291E+06-0.04780613E+03 0.01035013E+03 0.06139501E-01-0.03674693E-05    3
-0.03011902E-07 0.01414143E-10-0.06172955E+06-0.04143495E+03                   4
HG2I2(S)           81292HG  2I   2          S  0300.00   1500.00  1000.00      1
 0.01104021E+03 0.05724188E-01-0.09515335E-05-0.02149612E-07 0.09793057E-11    2
-0.01777374E+06-0.03535439E+03 0.09788829E+02 0.01440390E+00-0.01844748E-03    3
 0.01180869E-06-0.02911372E-10-0.01774167E+06-0.03032197E+03                   4
HGAET              62987GA  1C   2H   6     G  0300.00   1500.00  0600.00      1
 0.06580152E+02 0.01610132E+00 0.05009546E-05-0.05185148E-07 0.01524085E-10    2
 0.08765131E+05-0.04046067E+01 0.01163284E+02 0.03282213E+00 0.06765717E-04    3
-0.06509541E-06 0.04835807E-09 0.09767174E+05 0.02588269E+03                   4
HGAET2             62987GA  1C   4H  11     G  0300.00   1500.00  0600.00      1
 0.06511306E+02 0.02819754E+00 0.01418751E-04-0.09000947E-07 0.02572894E-10    2
-0.04482180E+05 0.04709022E+02-0.01486576E+02 0.05217640E+00 0.01356342E-03    3
-0.01011982E-05 0.07319854E-09-0.02985242E+05 0.04364749E+03                   4
HGAME              62987GA  1C   1H   4     G  0300.00   1500.00  0600.00      1
 0.05318279E+02 0.09490931E-01 0.02277164E-05-0.03005070E-07 0.09037830E-11    2
 0.01253534E+06-0.01065710E+01 0.01784750E+02 0.02058861E+00 0.03548509E-04    3
-0.04111927E-06 0.03108978E-09 0.01318422E+06 0.01700702E+03                   4
HGAME2             62987GA  1C   2H   7     G  0300.00   1500.00  0600.00      1
 0.06759398E+02 0.01426103E+00-0.01174024E-05-0.05001401E-07 0.01502785E-10    2
-0.01473265E+05-0.02967135E+02 0.09039155E+01 0.03264779E+00 0.05389244E-04    3
-0.06814504E-06 0.05150323E-09-0.03978242E+04 0.02539305E+03                   4
HGBR               81292BR  1HG  1          G  0300.00   5000.00  1000.00      1
 0.04470182E+02 0.01740022E-02-0.01782286E-06 0.03639776E-10-0.02699461E-14    2
 0.01118634E+06 0.07116504E+02 0.04325519E+02 0.06429246E-02-0.04527797E-05    3
 0.04543436E-09 0.06863204E-12 0.01121730E+06 0.07833202E+02                   4
HGCL2              81292CL  2HG  1          G  0300.00   5000.00  1000.00      1
 0.07251462E+02 0.03082143E-02-0.01447555E-05 0.02958294E-09-0.02201214E-13    2
-0.01981231E+06-0.06061846E+02 0.06249130E+02 0.03221573E-01-0.02109668E-04    3
-0.07713536E-08 0.08526178E-11-0.01958242E+06-0.01015613E+02                   4
HGCL2(S)           81292CL  2HG  1          S  0300.00   1500.00  1000.00      1
 0.07750329E+02 0.03529253E-01 0.03886646E-06-0.08307839E-08 0.02781535E-11    2
-0.03009787E+06-0.02772331E+03 0.07611778E+02 0.05084911E-01-0.02887606E-04    3
 0.09093899E-08 0.04734468E-12-0.03015054E+06-0.02738100E+03                   4
HGF2               81292F   2HG  1          G  0300.00   5000.00  1000.00      1
 0.06970407E+02 0.06373497E-02-0.02938029E-05 0.05925826E-09-0.04366956E-13    2
-0.03751535E+06-0.08137829E+02 0.05155538E+02 0.05733727E-01-0.03667157E-04    3
-0.01223692E-07 0.01370429E-10-0.03707844E+06 0.01073098E+02                   4
HGF2(S)            81292F   2HG  1          S  0300.00   2000.00  1000.00      1
 0.08322627E+02 0.02317361E-01 0.02103511E-05-0.09665973E-09 0.01631405E-12    2
-0.05342179E+06-0.03414006E+03 0.08250103E+02 0.02543387E-01-0.07218619E-06    3
 0.08044224E-09-0.03175138E-12-0.05340276E+06-0.03377085E+03                   4
HGH                81292H   1HG  1          G  0300.00   5000.00  1000.00      1
 0.03674353E+02 0.01116618E-01-0.03728888E-05 0.07077644E-09-0.04984356E-13    2
 0.02745200E+06 0.04954799E+02 0.02859969E+02 0.03217363E-01-0.02993410E-04    3
 0.02267118E-07-0.08671660E-11 0.02771287E+06 0.09273314E+02                   4
HGI                81292HG  1I   1          G  0300.00   5000.00  1000.00      1
 0.04487935E+02 0.03041356E-02-0.07219846E-07 0.01468881E-10-0.01089820E-14    2
 0.01470042E+06 0.08086309E+02 0.04411734E+02 0.05799910E-02-0.03475217E-05    3
 0.01593090E-08-0.01730073E-12 0.01471610E+06 0.08458668E+02                   4
HGO                81292HG  1O   1          G  0300.00   5000.00  1000.00      1
 0.04192036E+02 0.04176084E-02-0.01658976E-05 0.03318185E-09-0.02429647E-13    2
 0.03713110E+05 0.04621457E+02 0.03235991E+02 0.03067171E-01-0.01992628E-04    3
-0.04378690E-08 0.06018341E-11 0.03950193E+05 0.09495331E+02                   4
HGO(S)             81292HG  1O   1          S  0300.00   1000.00  1000.00      1
 0.07146808E+02 0.00000000E+00 0.00000000E+00 0.00000000E+00 0.00000000E+00    2
-0.01350616E+06-0.03327734E+03 0.02854835E+02 0.01115052E+00-0.01160794E-03    3
 0.06126729E-07-0.01377341E-10-0.01217635E+06-0.01067390E+03                   4
HMEGAET            62987GA  1C   3H   9     G  0300.00   1500.00  0600.00      1
 0.07025463E+02 0.02564787E+00 0.09619100E-05-0.08403699E-07 0.02488960E-10    2
-0.01361377E+05-0.03319484E+02-0.02079143E+02 0.05373076E+00 0.01181036E-03    3
-0.01099855E-05 0.08189554E-09 0.03216961E+04 0.04086070E+03                   4
HN(OH)2           103190H   3N   1O   2     G  0300.00   4000.00  1500.00      1
 0.09963640E+02 0.02864737E-01-0.03812930E-05-0.07443356E-09 0.01610124E-12    2
-0.01662184E+06-0.02871770E+03 0.03244199E+01 0.02850544E+00-0.02753934E-03    3
 0.01337294E-06-0.02571777E-10-0.01354499E+06 0.02201480E+03                   4
HN3                82687H   1N   3          G  0300.00   4000.00  1000.00      1
 0.06023015E+02 0.02454362E-01-0.02404279E-05-0.01322973E-08 0.02474146E-12    2
 0.03394051E+06-0.07015537E+02 0.03621003E+02 0.06030785E-01 0.04054460E-05    3
-0.02545271E-07 0.06174280E-11 0.03482373E+06 0.06333769E+02                   4
HNC                92392H   1C   1N   1     G  0300.00   5000.00  1500.00      1
 0.05283464E+02 0.01092476E-01-0.01170865E-05-0.02308672E-09 0.03950673E-13    2
 0.02012958E+06-0.06388218E+02 0.03592377E+02 0.05561340E-01-0.05936823E-04    3
 0.03782329E-07-0.09365092E-11 0.02079803E+06 0.02732160E+02                   4
HNCN               62790C   1H   1N   2     G  0300.00   4000.00  1500.00      1
 0.07251951E+02 0.01587363E-01-0.01995579E-05-0.04841944E-09 0.09908280E-13    2
 0.03563666E+06-0.01312080E+03 0.02951908E+02 0.01245028E+00-0.01161611E-03    3
 0.05786108E-07-0.01175004E-10 0.03712483E+06 0.09811426E+02                   4
HNCNH              62790C   1H   2N   2     G  0300.00   4000.00  1500.00      1
 0.08374143E+02 0.02366143E-01-0.03502324E-05-0.04391102E-09 0.01096859E-12    2
 0.01461088E+06-0.02107393E+03 0.01001985E+02 0.02464016E+00-0.02759770E-03    3
 0.01532472E-06-0.03268280E-10 0.01679368E+06 0.01694325E+03                   4
HNCO              110193H   1C   1N   1O   1G  0300.00   4000.00  1400.00      1
 0.06545307E+02 0.01965760E-01-0.01562664E-05-0.01074318E-08 0.01874680E-12    2
-0.01664773E+06-0.01003880E+03 0.03858467E+02 0.06390342E-01-0.09016628E-05    3
-0.01898224E-07 0.07651380E-11-0.01562343E+06 0.04882493E+02                   4
HNF                42489H   1N   1F   1     G  0300.00   3000.00  1000.00      1
 0.04133219E+02 0.01912057E-01-0.01625330E-05-0.01726461E-08 0.03743691E-12    2
 0.01467052E+06 0.03292122E+02 0.03249761E+02 0.03261818E-01 0.04355642E-06    3
-0.01100277E-07 0.02926757E-11 0.01499126E+06 0.08187434E+02                   4
HNF2               42489H   1N   1F   2     G  0300.00   3000.00  1000.00      1
 0.05704866E+02 0.03049897E-01-0.02826803E-05-0.02923185E-08 0.06551055E-12    2
-0.09107488E+05-0.03941332E+02 0.02572812E+02 0.08762144E-01-0.02326921E-05    3
-0.05000826E-07 0.02143838E-10-0.08086760E+05 0.01300681E+03                   4
HNNHO             103190H   2N   2O   1     G  0300.00   4000.00  1500.00      1
 0.07462348E+02 0.03113521E-01-0.02614534E-05-0.01394601E-08 0.02363352E-12    2
 0.07517607E+05-0.01619293E+03 0.07974964E+01 0.01693171E+00-0.01141086E-03    3
 0.04201242E-07-0.06926417E-11 0.01010665E+06 0.02038765E+03                   4
HNNO              103190H   1N   2O   1     G  0300.00   4000.00  1500.00      1
 0.06991217E+02 0.01875970E-01-0.02124584E-05-0.06710472E-09 0.01230508E-12    2
 0.02497566E+06-0.01123523E+03 0.02238298E+02 0.01359200E+00-0.01179873E-03    3
 0.05392971E-07-0.01010859E-10 0.02660259E+06 0.01413679E+03                   4
HNNONO             10891H   1N   3O   2     G  0300.00   4000.00  1500.00      1
 0.01246747E+03 0.02018438E-01-0.03674474E-05-0.03459117E-09 0.01090810E-12    2
 0.02452278E+06-0.03868309E+03 0.02642670E+02 0.02625418E+00-0.02477878E-03    3
 0.01184374E-06-0.02298757E-10 0.02793182E+06 0.01383705E+03                   4
HNO               121286H   1N   1O   1     G  0300.00   5000.00  1000.00      1
 0.03615144E+02 0.03212486E-01-0.01260337E-04 0.02267298E-08-0.01536236E-12    2
 0.01066191E+06 0.04810264E+02 0.02784403E+02 0.06609646E-01-0.09300223E-04    3
 0.09437980E-07-0.03753146E-10 0.01091878E+06 0.09035629E+02                   4
HNO2              103190H   1N   1O   2     G  0300.00   4000.00  1500.00      1
 0.06479630E+02 0.01995274E-01-0.01740387E-05-0.09695872E-09 0.01701480E-12    2
-0.09999271E+05-0.01067286E+03 0.01934838E+02 0.01010036E+00-0.04964616E-04    3
 0.08701120E-08-0.02324135E-13-0.08105484E+05 0.01473250E+03                   4
HNO3              121286H   1N   1O   3     G  0300.00   5000.00  1000.00      1
 0.07003845E+02 0.05811493E-01-0.02333789E-04 0.04288814E-08-0.02959385E-12    2
-0.01889952E+06-0.01047863E+03 0.01353185E+02 0.02220025E+00-0.01978812E-03    3
 0.08773908E-07-0.01658384E-10-0.01738563E+06 0.01851868E+03                   4
HNOH              102290H   2N   1O   1     G  0300.00   4000.00  1500.00      1
 0.06396134E+02 0.01821067E-01-0.01870892E-05-0.07844472E-09 0.01444855E-12    2
 0.07859615E+05-0.01040479E+03 0.02125274E+02 0.01066282E+00-0.07602589E-04    3
 0.03081642E-07-0.05726498E-11 0.09553544E+05 0.01309672E+03                   4
HO2                20387H   1O   2          G  0300.00   5000.00  1000.00      1
 0.04072191E+02 0.02131296E-01-0.05308145E-05 0.06112269E-09-0.02841165E-13    2
-0.01579727E+04 0.03476029E+02 0.02979963E+02 0.04996697E-01-0.03790997E-04    3
 0.02354192E-07-0.08089024E-11 0.01762274E+04 0.09222724E+02                   4
HOCH2OH           103190C   1H   4O   2     G  0300.00   4000.00  1500.00      1
 0.01089048E+03 0.04000443E-01-0.04729597E-05-0.01295970E-08 0.02552658E-12    2
-0.05347440E+06-0.03540623E+03-0.06548874E+01 0.03377715E+00-0.03157595E-03    3
 0.01532216E-06-0.02994259E-10-0.04963411E+06 0.02579207E+03                   4
HOCL               40992H   1 O  1CL  1     G  0300.00   4000.00  1500.00      1
 0.04953150E+02 0.01100053E-01-0.01256296E-05-0.03349951E-09 0.06464506E-13    2
-0.01114737E+06-0.06838384E+01 0.02861399E+02 0.07134484E-01-0.07311028E-04    3
 0.03980236E-07-0.08506421E-11-0.01049306E+06 0.01021485E+03                   4
HOCN              110193H   1C   1N   1O   1G  0300.00   4000.00  1400.00      1
 0.06022112E+02 0.01929530E-01-0.01455029E-05-0.01045811E-08 0.01794814E-12    2
-0.04040321E+05-0.05866433E+02 0.03789424E+02 0.05387981E-01-0.06518270E-05    3
-0.01420164E-07 0.05367969E-11-0.03135335E+05 0.06667052E+02                   4
HOCO              103190C   1H   1O   2     G  0300.00   4000.00  1500.00      1
 0.07517634E+02 0.01259029E-01-0.01910901E-05-0.03136391E-09 0.07547673E-13    2
-0.02634121E+06-0.01448392E+03 0.02285122E+02 0.01351435E+00-0.01160407E-03    3
 0.05047011E-07-0.09032231E-11-0.02448416E+06 0.01367874E+03                   4
HONO               31787H   1N   1O   2     G  0300.00   5000.00  1000.00      1
 0.05486893E+02 0.04218065E-01-0.01649143E-04 0.02971877E-08-0.02021148E-12    2
-0.01126865E+06-0.02997002E+02 0.02290413E+02 0.01409922E+00-0.01367872E-03    3
 0.07498780E-07-0.01876905E-10-0.01043195E+06 0.01328077E+03                   4
HONO2             103190H   1N   1O   3     G  0300.00   4000.00  1500.00      1
 0.09756148E+02 0.01900948E-01-0.03240020E-05-0.03976639E-09 0.01100334E-12    2
-0.01942244E+06-0.02690023E+03 0.07877668E+01 0.02382329E+00-0.02205964E-03    3
 0.01034048E-06-0.01972857E-10-0.01630442E+06 0.02108964E+03                   4
HSI(CH3)2          61991H   7C   2SI  1     G  0300.00   2500.00  1500.00      1
 0.01220942E+03 0.09173338E-01-0.01186653E-05-0.01188590E-07 0.02418110E-11    2
 0.03781464E+05-0.03668250E+03 0.02568267E+02 0.03071446E+00-0.01863911E-03    3
 0.06210373E-07-0.09376544E-11 0.07271919E+05 0.01551808E+03                   4
HSI(CH3)2CH2       61991H   9C   3SI  1     G  0300.00   2500.00  1500.00      1
 0.01723999E+03 0.01101475E+00-0.01546410E-05-0.01338650E-07 0.02653453E-11    2
-0.02842083E+05-0.06077749E+03 0.03367732E+02 0.04430759E+00-0.03246598E-03    3
 0.01379387E-06-0.02586752E-10 0.02041653E+05 0.01367000E+03                   4
HSI(CH3)3          61991H  10C   3SI  1     G  0300.00   2500.00  1500.00      1
 0.01689903E+03 0.01338224E+00-0.01538243E-05-0.01746233E-07 0.03550375E-11    2
-0.02740327E+06-0.06121112E+03 0.03224459E+02 0.04373614E+00-0.02597404E-03    3
 0.08415742E-07-0.01236561E-10-0.02243583E+06 0.01289306E+03                   4
HSI(NH2)2          22790SI  1H   5N   2     G  0300.00   4000.00  1000.00      1
 0.01171677E+03 0.05339021E-01-0.04667824E-05-0.02824087E-08 0.05080916E-12    2
-0.01264169E+05-0.03245118E+03 0.06289699E+02 0.01675060E+00-0.01520878E-04    3
-0.01070065E-06 0.05538641E-10 0.03154771E+04-0.03746008E+02                   4
HSI(NH2)3          22790SI  1H   7N   3     G  0300.00   4000.00  1000.00      1
 0.01661406E+03 0.07395874E-01-0.06440010E-05-0.03918887E-08 0.07045959E-12    2
-0.03859547E+06-0.05865318E+03 0.07070983E+02 0.02754435E+00-0.02603669E-04    3
-0.01874567E-06 0.09778511E-10-0.03582658E+06-0.08209675E+02                   4
HSIC               61991H   1C   1SI  1     G  0300.00   2500.00  1500.00      1
 0.05849544E+02 0.07628346E-02-0.09974130E-06-0.03811586E-09 0.08581471E-13    2
 0.09097438E+06-0.04862062E+02 0.03761288E+02 0.06108070E-01-0.05721172E-04    3
 0.02805116E-07-0.05597709E-11 0.09168219E+06 0.06236756E+02                   4
HSICCH             61991H   2C   2SI  1     G  0300.00   2500.00  1500.00      1
 0.09098096E+02 0.02292999E-01-0.01278589E-05-0.01869017E-08 0.03514532E-12    2
 0.04933532E+06-0.02153271E+03 0.03799881E+02 0.01633703E+00-0.01551299E-03    3
 0.07880591E-07-0.01619982E-10 0.05109468E+06 0.06475363E+02                   4
HSICH2             61991H   3C   1SI  1     G  0300.00   2500.00  1500.00      1
 0.08641686E+02 0.02535259E-01-0.01532829E-05-0.02418416E-08 0.04870000E-12    2
 0.03962671E+06-0.02128790E+03 0.02376883E+02 0.01822864E+00-0.01641260E-03    3
 0.07937691E-07-0.01590356E-10 0.04179768E+06 0.01215211E+03                   4
HSICH3             61991H   4C   1SI  1     G  0300.00   2500.00  1500.00      1
 0.07578257E+02 0.05000398E-01-0.08706991E-06-0.06516750E-08 0.01344446E-11    2
 0.02138075E+06-0.01438961E+03 0.02658293E+02 0.01547950E+00-0.08319889E-04    3
 0.02184355E-07-0.02302844E-11 0.02319822E+06 0.01240552E+03                   4
HSICL             121986SI  1H   1CL  1     G  0300.00   2000.00  1000.00      1
 0.04900628E+02 0.01981752E-01-0.03634647E-05-0.02285211E-08 0.07633527E-12    2
 0.06914634E+05 0.01377004E+02 0.03072748E+02 0.09057843E-01-0.01159134E-03    3
 0.08310477E-07-0.02483000E-10 0.07324210E+05 0.01033490E+03                   4
HSIN               22790H   1SI  1N   1     G  0300.00   4000.00  1000.00      1
 0.05746590E+02 0.01167119E-01-0.01360742E-05-0.05908617E-09 0.01174696E-12    2
 0.04484671E+06-0.05931788E+02 0.04865176E+02 0.01775119E-01 0.04890870E-05    3
 0.03922383E-08-0.07913276E-11 0.04526353E+06-0.07134509E+01                   4
HSINH              42489SI  1H   2N   1     G  0300.00   3000.00  1000.00      1
 0.06493435E+02 0.02567980E-01-0.03126526E-05-0.02577467E-08 0.06216479E-12    2
 0.04035934E+06-0.07830112E+02 0.03566343E+02 0.08446736E-01-0.07699952E-05    3
-0.05270970E-07 0.02581065E-10 0.04124904E+06 0.07780791E+02                   4
HSINH2             42489SI  1N   1H   3     G  0300.00   3000.00  1000.00      1
 0.06177894E+02 0.04689964E-01-0.03583294E-05-0.04457980E-08 0.09379187E-12    2
 0.01091277E+06-0.07006672E+02 0.02716144E+02 0.01204278E+00-0.09827195E-05    3
-0.07408477E-07 0.03789792E-10 0.01190771E+06 0.01126252E+03                   4
HSISICL            40992H   1SI  2CL  1     G  0300.00   4000.00  1500.00      1
 0.09242357E+02 0.07265211E-02-0.02039730E-05-0.03559737E-10 0.04236577E-13    2
 0.03651789E+06-0.01714597E+03 0.05753464E+02 0.01000321E+00-0.01097056E-03    3
 0.06117942E-07-0.01351102E-10 0.03773825E+06 0.01395110E+02                   4
I*C3H7            120186C   3H   7          G  0300.00   5000.00  1000.00      1
 0.08063369E+02 0.01574488E+00-0.05182392E-04 0.07477245E-08-0.03854422E-12    2
 0.05313871E+05-0.02192647E+03 0.01713300E+02 0.02542616E+00 0.01580808E-04    3
-0.01821286E-06 0.08827710E-10 0.07535809E+05 0.01297901E+03                   4
K                  81092K   1               G  0300.00   5000.00  1000.00      1
 0.02563720E+02-0.01453656E-02 0.01223794E-05-0.05337797E-09 0.01196251E-12    2
 0.09958933E+05 0.04689090E+02 0.02599395E+02-0.06665192E-02 0.01537419E-04    3
-0.01462701E-07 0.04917226E-11 0.09968534E+05 0.04606125E+02                   4
K(L)               81092K   1               L  0300.00   2000.00  1000.00      1
 0.03274152E+02-0.08858241E-03 0.03862458E-05 0.01524701E-08-0.07158116E-12    2
-0.05365253E+04-0.09686786E+02 0.04883188E+02-0.05109876E-01 0.08368289E-04    3
-0.07183867E-07 0.02694974E-10-0.01014822E+05-0.01801753E+03                   4
K+                 81092K   1E  -1          G  0300.00   5000.00  1000.00      1
 0.02500252E+02 0.00000000E+00 0.00000000E+00 0.00000000E+00 0.00000000E+00    2
 0.06110476E+06 0.04335097E+02 0.02500252E+02 0.00000000E+00 0.00000000E+00    3
 0.00000000E+00 0.00000000E+00 0.06110476E+06 0.04335097E+02                   4
K2                 81092K   2               G  0300.00   5000.00  1000.00      1
 0.04493744E+02 0.02561175E-02-0.03738461E-07 0.07392168E-11-0.05314252E-15    2
 0.01393386E+06 0.04344696E+02 0.04445378E+02 0.04507960E-02-0.02923572E-05    3
 0.01874060E-08-0.04441270E-12 0.01394330E+06 0.04577300E+02                   4
K2B4O7(S)          81292B   4K   2O   7     S  0300.00   2000.00  1000.00      1
 0.02241821E+03 0.01632758E+00-0.03423961E-04-0.01996427E-07 0.07329643E-11    2
-0.04092750E+07-0.01095459E+04-0.02998519E+02 0.01131803E+01-0.01363625E-02    3
 0.07498933E-06-0.01475027E-09-0.04041216E+07 0.01385206E+03                   4
K2B6O10(S)         81292B   6K   2O  10     S  0300.00   2000.00  1000.00      1
 0.03118760E+03 0.02605101E+00-0.07109914E-04-0.01524101E-07 0.08605891E-11    2
-0.05702715E+07-0.01601394E+04 0.08964822E+02 0.01355307E+01-0.02844741E-02    3
 0.03136564E-05-0.01242126E-08-0.05641143E+07-0.05121922E+03                   4
K2B8O13(S)         81292B   8K   2O  13     S  0300.00   2000.00  1000.00      1
 0.04112535E+03 0.02714051E+00 0.01343626E-04-0.04965544E-07 0.09664300E-11    2
-0.07315279E+07-0.02135898E+04 0.02800687E+03 0.02363518E+00 0.05436592E-03    3
-0.04802017E-06 0.07622581E-10-0.07248984E+07-0.01332889E+04                   4
K2CO3(S)           81292C   1K   2O   3     S  0300.00   2000.00  1000.00      1
 0.01170935E+03 0.01041619E+00 0.01020812E-04-0.05155670E-08 0.09388472E-12    2
-0.01424670E+07-0.05154899E+03 0.06680495E+02 0.03154875E+00-0.03258348E-03    3
 0.02341080E-06-0.06331882E-10-0.01414994E+07-0.02751031E+03                   4
K2H2O2             81292H   2K   2O   2     G  0300.00   5000.00  1000.00      1
 0.09476007E+02 0.05520012E-01-0.02003512E-04 0.03416984E-08-0.02230089E-12    2
-0.08204786E+06-0.01665546E+03 0.06069657E+02 0.01657159E+00-0.01641134E-03    3
 0.09628012E-07-0.02546013E-10-0.08118152E+06 0.05625929E+01                   4
K2O(S)             81092K   2O   1          S  0300.00   2000.00  1000.00      1
 0.09200109E+02 0.04813529E-01-0.01018656E-04 0.08972973E-08-0.02121417E-11    2
-0.04671154E+06-0.04264142E+03 0.02640315E+02 0.04577225E+00-0.09349357E-03    3
 0.08921012E-06-0.03044898E-09-0.04583697E+06-0.01392763E+03                   4
K2O2(S)            81092K   2O   2          S  0300.00   2000.00  1000.00      1
 0.01094138E+03 0.06102309E-01 0.08639951E-05-0.02383978E-08 0.01021959E-12    2
-0.06335114E+06-0.05099447E+03 0.08940024E+02 0.01225014E+00-0.08065365E-04    3
 0.07182271E-07-0.02627561E-10-0.06277485E+06-0.04066683E+03                   4
K2SO4              81092K   2O   4S   1     G  0300.00   5000.00  1000.00      1
 0.01526056E+03 0.04272701E-01-0.01902870E-04 0.03745009E-08-0.02710228E-12    2
-0.01368994E+07-0.04548655E+03 0.06620770E+02 0.02753542E+00-0.01909671E-03    3
-0.04668391E-08 0.03385142E-10-0.01346318E+07-0.01043411E+02                   4
K2SO4(A)           81092K   2O   4S   1     S  0300.00   1200.00  1000.00      1
 0.01112054E+03 0.01688473E+00 0.02694884E-04-0.06810694E-07 0.03326950E-10    2
-0.01771853E+07-0.04766545E+03 0.05610137E+02 0.05334319E+00-0.08680538E-03    3
 0.08485600E-06-0.02978756E-09-0.01763645E+07-0.02358624E+03                   4
K2SO4(B)           81092K   2O   4S   1     S  0300.00   1500.00  1000.00      1
 0.01400625E+03 0.08639256E-01 0.01734839E-04-0.01101018E-07 0.02493181E-11    2
-0.01758863E+07-0.05931899E+03 0.01384030E+03 0.09154258E-01 0.01580722E-04    3
-0.01673984E-07 0.06273504E-11-0.01758589E+07-0.05851410E+03                   4
K3CL6AL(S)         81292AL  1CL  6K   3     S  0300.00   2000.00  1000.00      1
 0.02692199E+03 0.01202448E+00 0.05058586E-06-0.02459252E-07 0.06112274E-11    2
-0.02602720E+07-0.01118533E+04 0.02756025E+03 0.01980910E-01 0.02914285E-03    3
-0.03306608E-06 0.01153111E-09-0.02601182E+07-0.01132925E+04                   4
K3CL9AL2(S)        81292AL  2CL  9K   3     S  0300.00   1500.00  1000.00      1
 0.04789960E+03-0.03698524E-01 0.01208277E-04 0.06439299E-07-0.01714364E-10    2
-0.03594776E+07-0.02186357E+04 0.03685728E+03 0.02754220E-01 0.05087779E-03    3
-0.06808868E-06 0.02773367E-09-0.03554758E+07-0.01561649E+04                   4
K3F6AL(S)          81292AL  1F   6K   3     S  0300.00   2000.00  1000.00      1
 0.02557611E+03 0.01452585E+00-0.02005301E-04-0.01843642E-07 0.05259736E-11    2
-0.04090259E+07-0.01172057E+04 0.01633462E+03 0.05150368E+00-0.07128115E-03    3
 0.06274052E-06-0.02251868E-09-0.04067185E+07-0.07147460E+03                   4
KBF4               81292B   1F   4K   1     G  0300.00   5000.00  1000.00      1
 0.01230182E+03 0.04142506E-01-0.01820830E-04 0.03550730E-08-0.02552394E-12    2
-0.01910389E+07-0.03449073E+03 0.05358002E+02 0.02295803E+00-0.01721231E-03    3
 0.02466718E-07 0.01382599E-10-0.01891819E+07 0.01299769E+02                   4
KBO2               81292B   1K   1O   2     G  0300.00   5000.00  1000.00      1
 0.07506115E+02 0.02663024E-01-0.01134505E-04 0.02165299E-08-0.01532624E-12    2
-0.08364206E+06-0.08262075E+02 0.04636629E+02 0.01088843E+00-0.09865937E-04    3
 0.04481115E-07-0.09043993E-11-0.08286314E+06 0.06500684E+02                   4
KBO2(S)            81292B   1K   1O   2     S  0300.00   2000.00  1000.00      1
 0.07971486E+02 0.06730890E-01-0.01544574E-04-0.09972352E-08 0.04052630E-11    2
-0.01227148E+07-0.03858371E+03 0.01603821E+02 0.03275175E+00-0.04757948E-03    3
 0.03848067E-06-0.01269093E-09-0.01212629E+07-0.07486101E+02                   4
KBR                81292BR  1K   1          G  0300.00   5000.00  1000.00      1
 0.04458711E+02 0.01473836E-02-0.02499466E-06 0.05161851E-10-0.03875234E-14    2
-0.02300303E+06 0.04657488E+02 0.04270624E+02 0.07398923E-02-0.05320569E-05    3
-0.05894879E-10 0.01133094E-11-0.02296215E+06 0.05593031E+02                   4
KBR(L)             81292BR  1K   1          L  0300.00   2500.00  1000.00      1
 0.08404630E+02 0.00000000E+00 0.00000000E+00 0.00000000E+00 0.00000000E+00    2
-0.04779214E+06-0.03519115E+03 0.08404630E+02 0.00000000E+00 0.00000000E+00    3
 0.00000000E+00 0.00000000E+00-0.04779214E+06-0.03519115E+03                   4
KBR(S)             81292BR  1K   1          S  0300.00   1500.00  1000.00      1
-0.05170830E+02 0.01746852E+00 0.01013392E-04-0.07494241E-07 0.02378879E-10    2
-0.04495981E+06 0.03946532E+03 0.05431605E+02 0.03845234E-01-0.03455247E-04    3
-0.09685064E-09 0.02470977E-10-0.04912882E+06-0.02040493E+03                   4
KCL                81092CL  1K   1          G  0300.00   5000.00  1000.00      1
 0.04434967E+02 0.01726721E-02-0.03865868E-06 0.07943251E-10-0.05932801E-14    2
-0.02716306E+06 0.03398542E+02 0.04149517E+02 0.01039142E-01-0.07034589E-05    3
-0.01200715E-08 0.02112008E-11-0.02709960E+06 0.04826011E+02                   4
KCL(L)             81092CL  1K   1          L  0300.00   2000.00  1000.00      1
 0.08852542E+02 0.00000000E+00 0.00000000E+00 0.00000000E+00 0.00000000E+00    2
-0.05337392E+06-0.04001344E+03 0.08852542E+02 0.00000000E+00 0.00000000E+00    3
 0.00000000E+00 0.00000000E+00-0.05337392E+06-0.04001344E+03                   4
KCL(S)             81092CL  1K   1          S  0300.00   1500.00  1000.00      1
 0.01391136E+01 0.07749002E-01 0.02100056E-04-0.01960861E-07 0.03813962E-12    2
-0.05188544E+06 0.09020889E+02 0.05818812E+02-0.05778791E-02 0.09593293E-04    3
-0.01468548E-06 0.07916702E-10-0.05429399E+06-0.02336092E+03                   4
KCL4AL(S)          81292AL  1CL  4K   1     S  0300.00   2000.00  1000.00      1
 0.02311946E+03 0.01525936E-01-0.06380630E-06-0.04176163E-08 0.01306884E-11    2
-0.01521618E+07-0.01113391E+04 0.01753111E+03-0.03647218E-01 0.03673018E-03    3
-0.03613268E-06 0.09813280E-10-0.01492592E+07-0.07647553E+03                   4
KCLO4(S)           81092CL  1K   1O   4     S  0300.00   1500.00  1000.00      1
 0.01704025E+03 0.06660737E-01-0.06016704E-05 0.09785776E-08-0.05059647E-11    2
-0.05676480E+06-0.08085843E+03-0.08468085E+02 0.01228758E+01-0.02129487E-02    3
 0.01790606E-05-0.05694776E-09-0.05181381E+06 0.04005509E+03                   4
KCN                81092C   1K   1N   1     G  0300.00   5000.00  1000.00      1
 0.05842749E+02 0.01653475E-01-0.06722096E-05 0.01241081E-08-0.08573718E-13    2
 0.07711161E+05-0.03406482E+02 0.05315387E+02 0.03936776E-01-0.05387426E-04    3
 0.04814072E-07-0.01739264E-10 0.07842257E+05-0.08199391E+01                   4
KCN(L)             81092C   1K   1N   1     L  0300.00   3000.00  1000.00      1
 0.09058883E+02 0.00000000E+00 0.00000000E+00 0.00000000E+00 0.00000000E+00    2
-0.01522798E+06-0.03545687E+03 0.09058883E+02 0.00000000E+00 0.00000000E+00    3
 0.00000000E+00 0.00000000E+00-0.01522798E+06-0.03545687E+03                   4
KCN(S)             81092C   1K   1N   1     S  0300.00   2000.00  1000.00      1
 0.07894013E+02 0.02150449E-02-0.01621315E-05 0.06831993E-09-0.01060712E-12    2
-0.01600422E+06-0.02964975E+03 0.08115453E+02-0.08847082E-02 0.01981085E-04    3
-0.01804607E-07 0.05974163E-11-0.01604356E+06-0.03067895E+03                   4
KF                 81292F   1K   1          G  0300.00   5000.00  1000.00      1
 0.04357120E+02 0.02586241E-02-0.08236973E-06 0.01676907E-09-0.01243132E-13    2
-0.04063861E+06 0.02285054E+02 0.03798984E+02 0.01885430E-01-0.01210870E-04    3
-0.03741075E-08 0.04494632E-11-0.04051013E+06 0.05095577E+02                   4
KF(L)              81292F   1K   1          L  0300.00   3000.00  1000.00      1
 0.08656265E+02 0.00000000E+00 0.00000000E+00 0.00000000E+00 0.00000000E+00    2
-0.06927377E+06-0.04118344E+03 0.08656265E+02 0.00000000E+00 0.00000000E+00    3
 0.00000000E+00 0.00000000E+00-0.06927377E+06-0.04118343E+03                   4
KF(S)              81292F   1K   1          S  0300.00   2000.00  1000.00      1
 0.03272299E+01 0.08993195E-01-0.03094381E-06-0.02624963E-07 0.07101532E-11    2
-0.06804909E+06 0.05309298E+02 0.06190467E+02-0.05622034E-01 0.02294401E-03    3
-0.02818213E-06 0.01204436E-09-0.07014057E+06-0.02637925E+03                   4
KH                 81092H   1K   1          G  0300.00   5000.00  1000.00      1
 0.03968138E+02 0.07086924E-02-0.02618517E-05 0.05096044E-09-0.03655452E-13    2
 0.01350120E+06 0.08027413E+01 0.02900121E+02 0.03518317E-01-0.02544774E-04    3
 0.04599961E-08 0.01286229E-11 0.01379667E+06 0.06342766E+02                   4
KH(S)              81092H   1K   1          S  0300.00   1500.00  1000.00      1
 0.05864564E+02 0.01204909E-01 0.02825877E-06 0.03559937E-08-0.02515747E-11    2
-0.09079129E+05-0.02848776E+03 0.05248775E+01 0.02016870E+00-0.02768125E-03    3
 0.02024240E-06-0.06052568E-10-0.07796234E+05-0.01890097E+02                   4
KI                 81092I   1K   1          G  0300.00   5000.00  1000.00      1
 0.04470767E+02 0.01359027E-02-0.01768799E-06 0.03648327E-10-0.02733674E-14    2
-0.01644198E+06 0.05528315E+02 0.04327901E+02 0.05945793E-02-0.04409470E-05    3
 0.04559572E-09 0.06522621E-12-0.01641095E+06 0.06237795E+02                   4
KI(L)              81092I   1K   1          L  0300.00   2500.00  1000.00      1
 0.08706593E+02 0.00000000E+00 0.00000000E+00 0.00000000E+00 0.00000000E+00    2
-0.04022598E+06-0.03588112E+03 0.08706593E+02 0.00000000E+00 0.00000000E+00    3
 0.00000000E+00 0.00000000E+00-0.04022598E+06-0.03588112E+03                   4
KI(S)              81092I   1K   1          S  0300.00   2000.00  1000.00      1
 0.01442913E+02 0.09802845E-01-0.01380615E-04-0.02325573E-07 0.07600708E-11    2
-0.03988335E+06 0.02717618E+02 0.05114120E+02 0.08508960E-01-0.02212545E-03    3
 0.02836093E-06-0.01155892E-09-0.04120049E+06-0.01812497E+03                   4
KO                 81092K   1O   1          G  0300.00   5000.00  1000.00      1
 0.04400291E+02 0.02386787E-02-0.05880047E-06 0.01206713E-09-0.09006961E-14    2
 0.07217110E+05 0.03434775E+02 0.03985333E+02 0.01469353E-01-0.09479054E-05    3
-0.02419141E-08 0.03264700E-11 0.07311120E+05 0.05517902E+02                   4
KO-                81092K   1O   1E   1     G  0300.00   5000.00  1000.00      1
 0.04394805E+02 0.02418371E-02-0.06146423E-06 0.01255348E-09-0.09326869E-14    2
-0.01794565E+06 0.02053687E+02 0.03961007E+02 0.01526099E-01-0.09806386E-05    3
-0.02666917E-08 0.03470232E-11-0.01784737E+06 0.04231682E+02                   4
KO2(S)             81092K   1O   2          S  0300.00   1500.00  1000.00      1
 0.01049310E+03 0.01397618E-01-0.06976643E-05 0.03477427E-08-0.01222708E-11    2
-0.03767516E+06-0.04607321E+03 0.04023244E+02 0.02903561E+00-0.04812416E-03    3
 0.03816613E-06-0.01168231E-09-0.03635805E+06-0.01502191E+03                   4
KOH                81092H   1K   1O   1     G  0300.00   2000.00  1000.00      1
 0.09996477E+02 0.00000000E+00 0.00000000E+00 0.00000000E+00 0.00000000E+00    2
-0.05262511E+06-0.04533806E+03 0.09996477E+02 0.00000000E+00 0.00000000E+00    3
 0.00000000E+00 0.00000000E+00-0.05262511E+06-0.04533805E+03                   4
KOH+               81092H   1K   1O   1E  -1G  0300.00   5000.00  1000.00      1
 0.05583889E+02 0.01372118E-01-0.04239710E-05 0.06231942E-09-0.03548772E-13    2
 0.05821436E+06-0.02017959E+02 0.05036081E+02 0.04278173E-01-0.04213406E-04    3
 0.01114253E-07 0.03757057E-11 0.05823345E+06 0.03093667E+01                   4
ME2GAET            62987GA  1C   4H  11     G  0300.00   1500.00  0600.00      1
 0.07174541E+02 0.03235532E+00 0.01495199E-04-0.01048226E-06 0.03053962E-10    2
-0.06383914E+05-0.02026765E+02-0.03218207E+02 0.06398884E+00 0.01554552E-03    3
-0.01284710E-05 0.09441259E-09-0.04451897E+05 0.04848091E+03                   4
MEGAET             62987GA  1C   3H   8     G  0300.00   1500.00  0600.00      1
 0.06600990E+02 0.02284791E+00 0.01013375E-04-0.07318046E-07 0.02140197E-10    2
 0.04071593E+05 0.05239052E+01-0.08169937E+01 0.04554296E+00 0.01053133E-03    3
-0.09079987E-06 0.06700564E-09 0.05448005E+05 0.03655502E+03                   4
MEGAET2            62987GA  1C   5H  13     G  0300.00   1500.00  0600.00      1
 0.08123156E+02 0.03978908E+00 0.01690979E-04-0.01308415E-06 0.03852599E-10    2
-0.08091057E+05-0.05039992E+02-0.05607499E+02 0.08187357E+00 0.01920530E-03    3
-0.01678979E-05 0.01243354E-08-0.05546688E+05 0.06163371E+03                   4
MG                 81292MG  1               G  0300.00   5000.00  1000.00      1
 0.02392633E+02 0.02085925E-02-0.01269898E-05 0.02553204E-09-0.04502495E-14    2
 0.01704914E+06 0.04211876E+02 0.02416375E+02 0.05325518E-02-0.01135514E-04    3
 0.09757325E-08-0.02898280E-11 0.01701992E+06 0.03983786E+02                   4
MG(L)              81292MG  1               L  0300.00   2500.00  1000.00      1
 0.02664314E+02 0.01304526E-01-0.07547418E-07 0.06776047E-10-0.01436523E-13    2
 0.02234430E+04-0.01047801E+03 0.02161491E+02 0.04242991E-01-0.06464607E-04    3
 0.06116790E-07-0.02090033E-10 0.02996028E+04-0.08229090E+02                   4
MG(S)              81292MG  1               S  0300.00   2000.00  1000.00      1
 0.02318547E+02 0.01929427E-01-0.01682130E-05 0.04131403E-09-0.01669293E-13    2
-0.07634172E+04-0.09802473E+02 0.01505637E+02 0.09217769E-01-0.01955590E-03    3
 0.02020331E-06-0.07251403E-10-0.07226661E+04-0.06689818E+02                   4
MG+                81292MG  1E  -1          G  0300.00   5000.00  1000.00      1
 0.02504405E+02-0.08920014E-04 0.06671727E-07-0.02081615E-10 0.02311490E-14    2
 0.01064936E+07 0.04292208E+02 0.02498282E+02 0.01465863E-03-0.03808341E-06    3
 0.04118195E-09-0.01573362E-12 0.01064953E+07 0.04322873E+02                   4
MG2                81292MG  2               G  0300.00   5000.00  1000.00      1
 0.03671278E+02-0.02125120E-02 0.01013096E-05-0.02144628E-09 0.01719351E-13    2
 0.03362331E+06 0.08548934E+02 0.04345606E+02-0.02080614E-01 0.01110301E-04    3
 0.08675645E-08-0.07025087E-11 0.03346530E+06 0.05134171E+02                   4
MG2BR4             81292BR  4MG  2          G  0300.00   5000.00  1000.00      1
 0.01577579E+03 0.02832096E-02-0.01343784E-05 0.02764443E-09-0.02066139E-13    2
-0.09710095E+06-0.03457961E+03 0.01476089E+03 0.03361559E-01-0.02433120E-04    3
-0.05502974E-08 0.08111758E-11-0.09687714E+06-0.02950851E+03                   4
MG2C3(S)           81292C   3MG  2          S  0300.00   2500.00  1000.00      1
 0.01239169E+03 0.04624400E-01-0.02484800E-04 0.08656213E-08-0.01151950E-11    2
 0.05393315E+05-0.06051988E+03-0.01026610E+02 0.07016433E+00-0.01240220E-02    3
 0.01009934E-05-0.03082738E-09 0.07664551E+05 0.01701243E+02                   4
MG2F4              81292F   4MG  2          G  0300.00   5000.00  1000.00      1
 0.01441927E+03 0.01917749E-01-0.08894670E-05 0.01801607E-08-0.01331627E-12    2
-0.02113316E+07-0.04283410E+03 0.08770948E+02 0.01784847E+00-0.01109718E-03    3
-0.04603306E-07 0.04695460E-10-0.02099919E+07-0.01422645E+03                   4
MGAL2O4(S)         81292AL  2MG  1O   4     S  0300.00   2800.00  1000.00      1
 0.01495895E+03 0.08818509E-01-0.03160711E-04 0.01013391E-07-0.01228526E-11    2
-0.02817956E+07-0.07811436E+03-0.04868005E+02 0.01055641E+01-0.01821902E-02    3
 0.01481432E-05-0.04514191E-09-0.02784436E+07 0.01382603E+03                   4
MGB2(S)            81292B   2MG  1          S  0300.00   2000.00  1000.00      1
 0.06619755E+02 0.01322195E-01 0.04697857E-05 0.03681802E-08-0.01739753E-11    2
-0.01346401E+06-0.03460640E+03 0.04176086E+02 0.06396544E-01-0.05616456E-04    3
 0.07092297E-07-0.03442529E-10-0.01255609E+06-0.02118159E+03                   4
MGBR               81292BR  1MG  1          G  0300.00   5000.00  1000.00      1
 0.04385933E+02 0.01975075E-02-0.06117347E-06 0.01027103E-09-0.03876260E-14    2
-0.05584836E+05 0.04357095E+02 0.03932960E+02 0.01518559E-01-0.09413456E-05    3
-0.03806534E-08 0.04026288E-11-0.05481871E+05 0.06634707E+02                   4
MGBR2              81292BR  2MG  1          G  0300.00   5000.00  1000.00      1
 0.07282371E+02 0.02671005E-02-0.01246470E-05 0.02534839E-09-0.01878437E-13    2
-0.03865522E+06-0.05463838E+02 0.06436183E+02 0.02723204E-01-0.01828290E-04    3
-0.05509276E-08 0.06681264E-11-0.03845914E+06-0.01198273E+02                   4
MGBR2+             81292BR  2MG  1E  -1     G  0300.00   5000.00  1000.00      1
 0.07317323E+02 0.02252288E-02-0.01039562E-05 0.02025280E-09-0.01333602E-13    2
 0.08575141E+06-0.03144653E+02 0.06600891E+02 0.02322271E-01-0.01575443E-04    3
-0.04621806E-08 0.05719750E-11 0.08591576E+06 0.04604670E+01                   4
MGC2(S)            81292C   2MG  1          S  0300.00   2500.00  1000.00      1
 0.07427011E+02 0.02786444E-01-0.01500518E-04 0.05235992E-08-0.06981197E-12    2
 0.08069270E+05-0.03697419E+03-0.06510206E+01 0.04230993E+00-0.07491559E-03    3
 0.06109534E-06-0.01867195E-09 0.09434739E+05 0.04708862E+01                   4
MGCL               81292CL  1MG  1          G  0300.00   5000.00  1000.00      1
 0.04335941E+02 0.02574531E-02-0.09346352E-06 0.01898185E-09-0.01405830E-13    2
-0.06564693E+05 0.03214818E+02 0.03708081E+02 0.02069048E-01-0.01328293E-04    3
-0.04347061E-08 0.05033764E-11-0.06418555E+05 0.06382778E+02                   4
MGCL2              81292CL  2MG  1          G  0300.00   5000.00  1000.00      1
 0.07176871E+02 0.03917414E-02-0.01814155E-05 0.03670114E-09-0.02710187E-13    2
-0.04941693E+06-0.07830507E+02 0.06000831E+02 0.03745347E-01-0.02447708E-04    3
-0.07873749E-08 0.09100925E-11-0.04913880E+06-0.01880677E+02                   4
MGCL2(S)           81292CL  2MG  1          S  0300.00   2000.00  1000.00      1
 0.08460549E+02 0.02204761E-01-0.06316590E-05 0.02617815E-08-0.05082748E-12    2
-0.07983216E+06-0.03816537E+03 0.04852236E+02 0.02102714E+00-0.03667994E-03    3
 0.03032449E-06-0.09279303E-10-0.07928891E+06-0.02175204E+03                   4
MGCO3(S)           81292C   1MG  1O   3     S  0300.00   1000.00  1000.00      1
 0.01585340E+03 0.00000000E+00 0.00000000E+00 0.00000000E+00 0.00000000E+00    2
-0.01402924E+07-0.08639698E+03 0.01344667E+02 0.03695912E+00-0.04452165E-03    3
 0.03181716E-06-0.09745892E-10-0.01354278E+07-0.09041713E+02                   4
MGF                81292F   1MG  1          G  0300.00   5000.00  1000.00      1
 0.04166004E+02 0.04434929E-02-0.01720072E-05 0.03280565E-09-0.02190876E-13    2
-0.02980270E+06 0.02577443E+02 0.03172942E+02 0.03157075E-01-0.02008009E-04    3
-0.04636928E-08 0.06097890E-11-0.02955269E+06 0.07654193E+02                   4
MGF2               81292F   2MG  1          G  0300.00   5000.00  1000.00      1
 0.06314408E+02 0.08013760E-02-0.03622602E-05 0.07202929E-09-0.05250556E-13    2
-0.08944590E+06-0.05637362E+02 0.04365511E+02 0.06150098E-01-0.04077014E-04    3
-0.07490467E-08 0.01130754E-10-0.08895505E+06 0.04323487E+02                   4
MGF2(S)            81292F   2MG  1          S  0300.00   2000.00  1000.00      1
 0.08170168E+02 0.02353222E-01-0.01060785E-04 0.02392788E-08-0.01594861E-12    2
-0.01379692E+07-0.04083052E+03 0.01762995E+02 0.03056669E+00-0.04933989E-03    3
 0.03778577E-06-0.01108964E-09-0.01367476E+07-0.01039233E+03                   4
MGF2+              81292F   2MG  1E  -1     G  0300.00   5000.00  1000.00      1
 0.06819974E+02 0.08267521E-02-0.03871799E-05 0.07864547E-09-0.05589085E-13    2
 0.06903427E+06-0.08313943E+02 0.04782002E+02 0.06580736E-01-0.04470059E-04    3
-0.08656625E-08 0.01305586E-10 0.06953005E+06 0.02038302E+02                   4
MGH                81292H   1MG  1          G  0300.00   5000.00  1000.00      1
 0.03501857E+02 0.01196289E-01-0.04870483E-05 0.09616032E-09-0.06566165E-13    2
 0.01915847E+06 0.02762077E+02 0.02929127E+02 0.02881565E-01-0.03702138E-04    3
 0.03761425E-07-0.01569289E-10 0.01935649E+06 0.05809553E+02                   4
MGH2(S)            81292H   2MG  1          S  0300.00   2000.00  1000.00      1
 0.04503751E+02 0.05009365E-01-0.07076169E-05-0.09321345E-08 0.03016174E-11    2
-0.01106837E+06-0.02418625E+03-0.09052193E+00 0.01938007E+00-0.01936573E-03    3
 0.01164904E-06-0.03397887E-10-0.09845471E+05-0.07606392E+01                   4
MGH2O2             81292H   2MG  1O   2     G  0300.00   5000.00  1000.00      1
 0.08302454E+02 0.03712996E-01-0.01279645E-04 0.02102831E-08-0.01337217E-12    2
-0.07153173E+06-0.01640682E+03 0.04724303E+02 0.01611746E+00-0.01291007E-03    3
 0.05703660E-08 0.02430663E-10-0.07085783E+06 0.09898885E+01                   4
MGH2O2(S)          81292H   2MG  1O   2     S  0300.00   1000.00  1000.00      1
 0.01381001E+03 0.00000000E+00 0.00000000E+00 0.00000000E+00 0.00000000E+00    2
-0.01162998E+07-0.07323205E+03-0.04220693E+02 0.07726916E+00-0.01383568E-02    3
 0.01155986E-05-0.03648025E-09-0.01123883E+07 0.01381610E+03                   4
MGN                81292MG  1N   1          G  0300.00   5000.00  1000.00      1
 0.04177825E+02 0.04387980E-02-0.01726040E-05 0.03444124E-09-0.02516521E-13    2
 0.03340716E+06 0.02969357E+02 0.03200092E+02 0.03139739E-01-0.02045035E-04    3
-0.04125930E-08 0.05937391E-11 0.03365107E+06 0.07958522E+02                   4
MGO(S)             81292MG  1O   1          S  0300.00   4000.00  1000.00      1
 0.04857470E+02 0.01952289E-01-0.08605956E-05 0.02101340E-08-0.01886027E-12    2
-0.07394488E+06-0.02524503E+03 0.01971740E+02 0.01095483E+00-0.08169910E-04    3
-0.06359402E-08 0.02019714E-10-0.07332016E+06-0.01088662E+03                   4
MGOH               81292H   1MG  1O   1     G  0300.00   5000.00  1000.00      1
 0.05156858E+02 0.01849251E-01-0.06339213E-05 0.01026031E-08-0.06282974E-13    2
-0.02145938E+06-0.02774689E+02 0.03347871E+02 0.08101305E-01-0.06443066E-04    3
 0.02006805E-08 0.01261718E-10-0.02111816E+06 0.06024177E+02                   4
MGOH+              81292H   1MG  1O   1E  -1G  0300.00   5000.00  1000.00      1
 0.05171484E+02 0.01835998E-01-0.06314934E-05 0.01036229E-08-0.06583402E-13    2
 0.06865354E+06-0.03526109E+02 0.03383351E+02 0.08055572E-01-0.06452790E-04    3
 0.02400212E-08 0.01246873E-10 0.06898753E+06 0.05158118E+02                   4
MGS                81292MG  1S   1          G  0300.00   5000.00  1000.00      1
 0.01071331E+03-0.06086042E-01 0.02390833E-04-0.04174042E-08 0.02737530E-12    2
 0.01317442E+06-0.03521998E+03 0.03789723E+02-0.03985028E-01 0.02217192E-03    3
-0.01858825E-06 0.03239714E-10 0.01635406E+06 0.05868810E+02                   4
MGS(S)             81292MG  1S   1          S  0300.00   3000.00  1000.00      1
 0.05581918E+02 0.08031267E-02-0.01812239E-05 0.04113088E-09-0.02798069E-13    2
-0.04331716E+06-0.02607368E+03 0.04076152E+02 0.07088011E-01-0.09604458E-04    3
 0.06056009E-07-0.01373560E-10-0.04304232E+06-0.01890776E+03                   4
MGSO4(S)           81292MG  1O   4S   1     S  0300.00   2500.00  1000.00      1
 0.08845820E+02 0.01221900E+00-0.02141897E-04-0.09580988E-08 0.02954552E-11    2
-0.01549512E+07-0.04302983E+03 0.02258418E+02 0.04788929E+00-0.07110586E-03    3
 0.05630850E-06-0.01709008E-09-0.01540505E+07-0.01345647E+03                   4
N                 120186N   1               G  0300.00   5000.00  1000.00      1
 0.02450268E+02 0.01066146E-02-0.07465337E-06 0.01879652E-09-0.01025984E-13    2
 0.05611604E+06 0.04448758E+02 0.02503071E+02-0.02180018E-03 0.05420529E-06    3
-0.05647560E-09 0.02099904E-12 0.05609890E+06 0.04167566E+02                   4
N*C3H7            120186C   3H   7          G  0300.00   5000.00  1000.00      1
 0.07978291E+02 0.01576113E+00-0.05173243E-04 0.07443892E-08-0.03824978E-12    2
 0.07579402E+05-0.01935611E+03 0.01922537E+02 0.02478927E+00 0.01810249E-04    3
-0.01783266E-06 0.08582996E-10 0.09713281E+05 0.01399271E+03                   4
N2                121286N   2               G  0300.00   5000.00  1000.00      1
 0.02926640E+02 0.01487977E-01-0.05684761E-05 0.01009704E-08-0.06753351E-13    2
-0.09227977E+04 0.05980528E+02 0.03298677E+02 0.01408240E-01-0.03963222E-04    3
 0.05641515E-07-0.02444855E-10-0.01020900E+05 0.03950372E+02                   4
N2H2              121286N   2H   2          G  0300.00   5000.00  1000.00      1
 0.03371185E+02 0.06039968E-01-0.02303854E-04 0.04062789E-08-0.02713144E-12    2
 0.02418172E+06 0.04980585E+02 0.01617999E+02 0.01306312E+00-0.01715712E-03    3
 0.01605608E-06-0.06093639E-10 0.02467526E+06 0.01379467E+03                   4
N2H3              120186N   2H   3          G  0300.00   5000.00  1000.00      1
 0.04441846E+02 0.07214271E-01-0.02495684E-04 0.03920565E-08-0.02298950E-12    2
 0.01664221E+06-0.04275205E+01 0.03174204E+02 0.04715907E-01 0.01334867E-03    3
-0.01919685E-06 0.07487564E-10 0.01727270E+06 0.07557224E+02                   4
N2H4              121286N   2H   4          G  0300.00   5000.00  1000.00      1
 0.04977317E+02 0.09595519E-01-0.03547639E-04 0.06124299E-08-0.04029795E-12    2
 0.09341219E+05-0.02962990E+02 0.06442606E+00 0.02749730E+00-0.02899451E-03    3
 0.01745240E-06-0.04422282E-10 0.01045192E+06 0.02127789E+03                   4
N2H4(L)            90589H   4N   2          L  0300.00   0600.00  0450.00      1
 0.08890683E+02 0.08330343E-01 0.04945549E-04-0.04909251E-08-0.03355824E-10    2
 0.03032250E+05-0.03871433E+03 0.09047444E+02 0.09241592E-01 0.02263547E-04    3
-0.08952247E-07 0.01486863E-09 0.02970393E+05-0.03974034E+03                   4
N2O               121286N   2O   1          G  0300.00   5000.00  1000.00      1
 0.04718977E+02 0.02873714E-01-0.01197496E-04 0.02250552E-08-0.01575337E-12    2
 0.08165811E+05-0.01657250E+02 0.02543058E+02 0.09492193E-01-0.09792775E-04    3
 0.06263845E-07-0.01901826E-10 0.08765100E+05 0.09511222E+02                   4
N2O+              121286N   2O   1E  -1     G  0300.00   5000.00  1000.00      1
 0.05398516E+02 0.02249478E-01-0.09577057E-05 0.01823193E-08-0.01284422E-12    2
 0.01584851E+07-0.03733146E+02 0.03187228E+02 0.08350714E-01-0.07894549E-04    3
 0.04597445E-07-0.01381075E-10 0.01591279E+07 0.07779426E+02                   4
N2O4              121286N   2O   4          G  0300.00   5000.00  1000.00      1
 0.01048220E+03 0.05972272E-01-0.02564044E-04 0.04916885E-08-0.03490969E-12    2
-0.02849989E+05-0.02612289E+03 0.03624593E+02 0.02474708E+00-0.02172875E-03    3
 0.09927104E-07-0.02222817E-10-0.09128241E+04 0.09457174E+02                   4
N3                121286N   3               G  0300.00   5000.00  1000.00      1
 0.05208505E+02 0.02444507E-01-0.01038941E-04 0.01977417E-08-0.01395644E-12    2
 0.04796178E+06-0.03612756E+02 0.02882219E+02 0.08930338E-01-0.08539038E-04    3
 0.05045585E-07-0.01521248E-10 0.04863468E+06 0.08481757E+02                   4
NA                 80792NA  1               G  0300.00   5000.00  1000.00      1
 0.02574480E+02-0.01605880E-02 0.01250641E-05-0.04516576E-09 0.06941745E-13    2
 0.01219129E+06 0.03830900E+02 0.02591348E+02-0.05961520E-02 0.01327651E-04    3
-0.01211123E-07 0.03890067E-11 0.01220642E+06 0.03841789E+02                   4
NA(L)              81092NA  1               L  0300.00   2000.00  1000.00      1
 0.04030581E+02-0.01320419E-01 0.04136604E-05 0.05486936E-08-0.01916626E-11    2
-0.07899189E+04-0.01548589E+03 0.04682137E+02-0.03624112E-01 0.04776195E-04    3
-0.03871514E-07 0.01518150E-10-0.09807172E+04-0.01881830E+03                   4
NA+                80792NA  1E  -1          G  0300.00   5000.00  1000.00      1
 0.02500252E+02 0.00000000E+00 0.00000000E+00 0.00000000E+00 0.00000000E+00    2
 0.07260903E+06 0.03538490E+02 0.02500252E+02 0.00000000E+00 0.00000000E+00    3
 0.00000000E+00 0.00000000E+00 0.07260904E+06 0.03538490E+02                   4
NA2                80792NA  2               G  0300.00   5000.00  1000.00      1
 0.04480669E+02 0.02178011E-02-0.01102830E-06 0.02208498E-10-0.01614866E-14    2
 0.01519313E+06 0.02073203E+02 0.04369675E+02 0.05850265E-02-0.03825359E-05    3
 0.08752245E-09 0.02980178E-12 0.01521703E+06 0.02622521E+02                   4
NA2B4O7(S)         81292B   4NA  2O   7     S  0300.00   2000.00  1000.00      1
 0.02061542E+03 0.01728323E+00-0.04016503E-04-0.07600982E-08 0.05580242E-11    2
-0.04014288E+07-0.01006093E+04 0.01430907E+02 0.01167214E+01-0.02000861E-02    3
 0.01698028E-05-0.05418888E-09-0.03982982E+07-0.01265829E+03                   4
NA2B6O10(S)        81292B   6NA  2O  10     S  0300.00   2000.00  1000.00      1
 0.02989617E+03 0.03053411E+00-0.02146684E-04-0.04458443E-07 0.09406424E-11    2
-0.05638429E+07-0.01571271E+04 0.09347958E+02 0.08948274E+00-0.01024848E-02    3
 0.01015647E-05-0.04314482E-09-0.05570116E+07-0.04828430E+03                   4
NA2C2N2            81292C   2N   2NA  2     G  0300.00   5000.00  1000.00      1
 0.01253426E+03 0.03485206E-01-0.01426483E-04 0.02648455E-08-0.01838071E-12    2
-0.05033986E+05-0.03087649E+03 0.01092445E+03 0.09724206E-01-0.01190420E-03    3
 0.08942515E-07-0.02847524E-10-0.04654688E+05-0.02294170E+03                   4
NA2F2              80792F   2NA  2          G  0300.00   5000.00  1000.00      1
 0.09265403E+02 0.09044011E-02-0.04233919E-05 0.08630666E-09-0.06408558E-13    2
-0.01047310E+07-0.01880290E+03 0.06422050E+02 0.09031559E-01-0.05593408E-04    3
-0.02581729E-07 0.02547837E-10-0.01040718E+07-0.04453081E+02                   4
NA2H2O2            80792H   2NA  2O   2     G  0300.00   5000.00  1000.00      1
 0.09347846E+02 0.05678318E-01-0.02077824E-04 0.03568716E-08-0.02342868E-12    2
-0.07634945E+06-0.01850110E+03 0.05441492E+02 0.01814821E+00-0.01733029E-03    3
 0.09077551E-07-0.02055174E-10-0.07536770E+06 0.01240430E+02                   4
NA2O(L)            81092NA  2O   1          L  0300.00   3000.00  1000.00      1
 0.01258178E+03 0.00000000E+00 0.00000000E+00 0.00000000E+00 0.00000000E+00    2
-0.04859891E+06-0.06066678E+03 0.01258178E+03 0.00000000E+00 0.00000000E+00    3
 0.00000000E+00 0.00000000E+00-0.04859891E+06-0.06066677E+03                   4
NA2O(S)            81092NA  2O   1          S  0300.00   2000.00  1000.00      1
 0.08804423E+02 0.03253428E-01-0.03530522E-05-0.04324117E-08 0.01394574E-11    2
-0.05257507E+06-0.04209654E+03 0.04776964E+02 0.01483269E+00-0.01052247E-03    3
 0.01278469E-07 0.01046187E-10-0.05155651E+06-0.02156737E+03                   4
NA2O2              81092NA  2O   2          S  0300.00   2500.00  1000.00      1
 0.01382402E+03-0.03556455E-02 0.02837263E-05-0.09701692E-09 0.01205762E-12    2
-0.06583802E+06-0.06789536E+03 0.08035418E+02 0.05983777E-01 0.01935571E-03    3
-0.03410482E-06 0.01439706E-09-0.06395152E+06-0.03604480E+03                   4
NA2SO4             80792NA  2O   4S   1     G  0300.00   5000.00  1000.00      1
 0.01506456E+03 0.04508233E-01-0.02011474E-04 0.03963989E-08-0.02871466E-12    2
-0.01296053E+07-0.04683857E+03 0.05752581E+02 0.02964118E+00-0.02035211E-03    3
-0.01073243E-07 0.03960597E-10-0.01271767E+07 0.01016246E+02                   4
NA2SO4(D)          81092NA  2O   4S   1     S  0300.00   1500.00  1000.00      1
 0.01062092E+03 0.01179912E+00 0.03608537E-04-0.03424054E-09-0.09650399E-11    2
-0.01684493E+07-0.04191208E+03 0.01187237E+03 0.04287018E+00-0.09072926E-03    3
 0.09042235E-06-0.02940634E-09-0.01707163E+07-0.05750085E+03                   4
NA2SO4(i)          81092NA  2O   4S   1     S  0300.00   1500.00  1000.00      1
 0.01711668E+03 0.05878399E-01 0.01196697E-04 0.01676018E-08-0.02640822E-11    2
-0.01714447E+07-0.07997372E+03 0.01674756E+03 0.01133662E+00-0.01526634E-03    3
 0.01819548E-06-0.06918027E-10-0.01714932E+07-0.07899648E+03                   4
NA2SO4(iii)        81092NA  2O   4S   1     S  0300.00   1000.00  1000.00      1
 0.03701786E+03 0.00000000E+00 0.00000000E+00 0.00000000E+00 0.00000000E+00    2
-0.01854858E+07-0.02084472E+04 0.01413394E+03-0.01694491E+00 0.09403022E-03    3
-0.07815722E-06 0.02395583E-09-0.01707247E+07-0.06037737E+03                   4
NA2SO4(iv)         81092NA  2O   4S   1     S  0300.00   1000.00  1000.00      1
 0.02590382E+03 0.00000000E+00 0.00000000E+00 0.00000000E+00 0.00000000E+00    2
-0.01779857E+07-0.01365608E+04 0.05917499E+02 0.04507074E+00-0.05672574E-03    3
 0.04596655E-06-0.01432523E-09-0.01702527E+07-0.02694892E+03                   4
NA2SO4(v)          81092NA  2O   4S   1     S  0300.00   1000.00  1000.00      1
 0.02590382E+03 0.00000000E+00 0.00000000E+00 0.00000000E+00 0.00000000E+00    2
-0.01780169E+07-0.01366284E+04 0.05917499E+02 0.04507074E+00-0.05672574E-03    3
 0.04596655E-06-0.01432523E-09-0.01702840E+07-0.02701654E+03                   4
NA3CL6AL(S)        81292AL  1CL  6NA  3     S  0300.00   2000.00  1000.00      1
 0.02863182E+03 0.08169580E-01 0.01787040E-05-0.09984084E-08 0.01787581E-11    2
-0.02473307E+07-0.01246570E+04 0.02610594E+03 0.09148861E-01 0.09743193E-04    3
-0.01296166E-06 0.04124132E-10-0.02462808E+07-0.01099689E+04                   4
NA3F6AL(S)         81292AL  1F   6NA  3     S  0300.00   1200.00  1000.00      1
 0.01867366E+03 0.02426805E+00 0.01311169E-04-0.01223061E-06 0.06326451E-10    2
-0.04056682E+07-0.08492075E+03 0.01182130E+03 0.07831376E+00-0.01387551E-02    3
 0.01331742E-05-0.04620547E-09-0.04049948E+07-0.05693419E+03                   4
NABH4(S)           81292B   1H   4NA  1     S  0300.00   2000.00  1000.00      1
 0.08204329E+02 0.01008304E+00-0.01032261E-04-0.02815504E-07 0.09005147E-11    2
-0.02614390E+06-0.03790153E+03 0.08076391E+02 0.05407829E-01 0.01208139E-03    3
-0.01450540E-06 0.04279918E-10-0.02580298E+06-0.03584760E+03                   4
NABO2              81092B   1NA  1O   2     G  0300.00   5000.00  1000.00      1
 0.07449052E+02 0.02730088E-01-0.01165145E-04 0.02226924E-08-0.01578063E-12    2
-0.08056425E+06-0.09194809E+02 0.04413702E+02 0.01144045E+00-0.01021892E-03    3
 0.04340556E-07-0.07548787E-11-0.07974780E+06 0.06401325E+02                   4
NABO2(S)           81292B   1NA  1O   2     S  0300.00   2000.00  1000.00      1
 0.07820448E+02 0.06702746E-01-0.01488126E-04-0.01033983E-07 0.04130615E-11    2
-0.01203511E+07-0.03848530E+03 0.01695994E+02 0.03131723E+00-0.04453876E-03    3
 0.03572163E-06-0.01178195E-09-0.01189335E+07-0.08471359E+02                   4
NABR               81092BR  1NA  1          G  0300.00   5000.00  1000.00      1
 0.04424304E+02 0.01887477E-02-0.04500799E-06 0.09226701E-10-0.06871650E-14    2
-0.01865205E+06 0.03707466E+02 0.04097639E+02 0.01170972E-01-0.07798224E-05    3
-0.01611608E-08 0.02489549E-11-0.01857889E+06 0.05343556E+02                   4
NABR(L)            81292BR  1NA  1          L  0300.00   2500.00  1000.00      1
 0.07498742E+02 0.00000000E+00 0.00000000E+00 0.00000000E+00 0.00000000E+00    2
-0.04305332E+06-0.03017306E+03 0.07498742E+02 0.00000000E+00 0.00000000E+00    3
 0.00000000E+00 0.00000000E+00-0.04305333E+06-0.03017306E+03                   4
NABR(S)            81292BR  1NA  1          S  0300.00   2000.00  1000.00      1
 0.05741811E+02 0.01766697E-01-0.01899553E-05 0.01473021E-09 0.01715605E-12    2
-0.04526151E+06-0.02279248E+03 0.04706446E+02 0.08010188E-01-0.01346175E-03    3
 0.01196933E-06-0.03873765E-10-0.04513442E+06-0.01826015E+03                   4
NACH               80792C   1N   1NA  1     G  0300.00   5000.00  1000.00      1
 0.05791865E+02 0.01708993E-01-0.06965832E-05 0.01288980E-08-0.08921502E-13    2
 0.09496355E+05-0.04320624E+02 0.05123989E+02 0.04411283E-01-0.05682223E-04    3
 0.04664804E-07-0.01593603E-10 0.09657925E+05-0.01032367E+02                   4
NACL               81092CL  1NA  1          G  0300.00   5000.00  1000.00      1
 0.04393820E+02 0.02153336E-02-0.06198756E-06 0.01266879E-09-0.09427806E-14    2
-0.02315864E+06 0.02486064E+02 0.03953003E+02 0.01514187E-01-0.09819465E-05    3
-0.02807090E-08 0.03543574E-11-0.02305831E+06 0.04701214E+02                   4
NACL(S)            81092CL  1NA  1          S  0300.00   1500.00  1000.00      1
 0.07639640E+02-0.03933726E-01 0.02071020E-04 0.04233998E-07-0.02204761E-10    2
-0.05163684E+06-0.03397957E+03 0.04982695E+02 0.05432908E-01-0.07698454E-04    3
 0.06300821E-07-0.01211800E-10-0.05112201E+06-0.02104512E+03                   4
NACL4AL(S)         81292AL  1CL  4NA  1     S  0300.00   2000.00  1000.00      1
 0.02138498E+03 0.03252454E-01-0.01769716E-05-0.07072990E-08 0.01928080E-11    2
-0.01447874E+07-0.01021539E+04 0.01588411E+03 0.04527768E-01 0.02409928E-03    3
-0.03108224E-06 0.01051706E-09-0.01424874E+07-0.07002475E+03                   4
NACN               81092C   1N   1NA  1     G  0300.00   5000.00  1000.00      1
 0.05791865E+02 0.01708993E-01-0.06965832E-05 0.01288980E-08-0.08921502E-13    2
 0.09496355E+05-0.04320624E+02 0.05123989E+02 0.04411283E-01-0.05682223E-04    3
 0.04664804E-07-0.01593603E-10 0.09657925E+05-0.01032367E+02                   4
NACN(S)            81292C   1N   1NA  1     S  0300.00   2000.00  1000.00      1
 0.08137501E+02 0.03044670E-02-0.01811052E-05 0.08281245E-09-0.01435891E-12    2
-0.01334049E+06-0.03217693E+03 0.08239171E+02-0.05281579E-03 0.03829305E-05    3
-0.03800801E-08 0.01401136E-11-0.01336670E+06-0.03268830E+03                   4
NAF                80792F   1NA  1          G  0300.00   5000.00  1000.00      1
 0.04289078E+02 0.03377828E-02-0.01184403E-05 0.02398348E-09-0.01772778E-13    2
-0.03626513E+06 0.01538309E+02 0.03532346E+02 0.02495132E-01-0.01587195E-04    3
-0.04836335E-08 0.05739804E-11-0.03608573E+06 0.05367920E+02                   4
NAF2-              81092F   2NA  1E   1     G  0300.00   5000.00  1000.00      1
 0.07032279E+02 0.05655084E-02-0.02615340E-05 0.05285863E-09-0.03900402E-13    2
-0.08272088E+06-0.01028459E+03 0.05382830E+02 0.05231638E-01-0.03350411E-04    3
-0.01169983E-07 0.01291137E-10-0.08232816E+06-0.01928436E+02                   4
NAF4AL             81092AL  1F   4NA  1     G  0300.00   5000.00  1000.00      1
 0.01407161E+03 0.02285303E-01-0.01043457E-04 0.02090484E-08-0.01532874E-12    2
-0.02260449E+07-0.04013149E+03 0.08103421E+02 0.01881143E+00-0.01205279E-03    3
-0.03477927E-07 0.04123038E-10-0.02245760E+07-0.09731781E+02                   4
NAH                80792H   1NA  1          G  0300.00   5000.00  1000.00      1
 0.03818649E+02 0.08597439E-02-0.03202059E-05 0.06146711E-09-0.04364567E-13    2
 0.01368120E+06 0.04367959E+01 0.02864363E+02 0.03308582E-01-0.02753919E-04    3
 0.01399522E-07-0.04032581E-11 0.01396756E+06 0.05450493E+02                   4
NAI(S)             81292I   1NA  1          S  0300.00   2000.00  1000.00      1
 0.05987605E+02 0.01342139E-01-0.03807255E-06 0.01660138E-09-0.06066889E-13    2
-0.03648630E+06-0.02270427E+03 0.05407032E+02 0.04235908E-01-0.05679955E-04    3
 0.04941357E-07-0.01602135E-10-0.03638396E+06-0.02000921E+03                   4
NAO                80792NA  1O   1          G  0300.00   5000.00  1000.00      1
 0.04349803E+02 0.02849959E-02-0.08615992E-06 0.01754054E-09-0.01301677E-13    2
 0.08731694E+05 0.02618339E+02 0.03765728E+02 0.01980031E-01-0.01256303E-04    3
-0.03909831E-08 0.04664039E-11 0.08866889E+05 0.05562273E+02                   4
NAO-               80792NA  1O   1E   1     G  0300.00   5000.00  1000.00      1
 0.04343846E+02 0.02955424E-02-0.08923111E-06 0.01813572E-09-0.01343290E-13    2
-0.01592823E+06 0.01245911E+02 0.03740064E+02 0.02044313E-01-0.01291719E-04    3
-0.04080754E-08 0.04823669E-11-0.01578820E+06 0.04290303E+02                   4
NAO2(S)            81092NA  1O   2          S  0300.00   2000.00  1000.00      1
 0.07379480E+02 0.04377048E-01 0.06355202E-05-0.03238946E-08 0.06014399E-12    2
-0.03376432E+06-0.02946090E+03 0.07236605E+02 0.04751740E-01 0.03458707E-05    3
-0.02971627E-08 0.09124652E-12-0.03372514E+06-0.02872050E+03                   4
NAO2AL(S)          81292AL  1NA  1O   2     S  0300.00   3000.00  1000.00      1
 0.09963634E+02 0.02329677E-01-0.08188510E-07 0.02070425E-09-0.02306699E-12    2
-0.01394255E+07-0.04932653E+03 0.03669741E+02 0.02226343E+00-0.01558734E-03    3
-0.03446683E-07 0.05383614E-10-0.01381199E+07-0.01818990E+03                   4
NAOH               80792H   1NA  1O   1     G  0300.00   5000.00  1000.00      1
 0.05527852E+02 0.01420623E-01-0.04439615E-05 0.06635639E-09-0.03866820E-13    2
-0.02545869E+06-0.04374785E+02 0.04727895E+02 0.05001262E-01-0.04534391E-04    3
 0.07051240E-08 0.06671123E-11-0.02537947E+06-0.07649678E+01                   4
NAOH(L)            81092H   1NA  1O   1     L  0300.00   2500.00  1000.00      1
 0.01061400E+03-0.03116447E-02-0.02964198E-05 0.05475463E-09 0.01021178E-12    2
-0.05327943E+06-0.05120959E+03 0.01079389E+03-0.08545728E-02 0.03780039E-05    3
-0.03848777E-08 0.01384542E-11-0.05332840E+06-0.05213201E+03                   4
NAOH+              80792H   1NA  1O   1E  -1G  0300.00   5000.00  1000.00      1
 0.05570452E+02 0.01387979E-01-0.04311444E-05 0.06372652E-09-0.03648954E-13    2
 0.07985595E+06-0.02878876E+02 0.04974624E+02 0.04424591E-01-0.04296418E-04    3
 0.01067747E-07 0.04168198E-11 0.07988680E+06-0.03068088E+01                   4
NCN               103190C   1N   2          G  0300.00   4000.00  1500.00      1
 0.06652121E+02 0.06108034E-02-0.01389727E-05 0.02695549E-10 0.01669944E-13    2
 0.05172403E+06-0.01138517E+03 0.03101270E+02 0.09981674E-01-0.09920701E-04    3
 0.04758919E-07-0.08968626E-11 0.05285757E+06 0.07317579E+02                   4
NCO               110193C   1N   1O   1     G  0300.00   4000.00  1400.00      1
 0.06072346E+02 0.09227829E-02-0.09845574E-06-0.04764123E-09 0.09090445E-13    2
 0.01359820E+06-0.08507293E+02 0.03359593E+02 0.05393239E-01-0.08144585E-05    3
-0.01912868E-07 0.07836794E-11 0.01462809E+06 0.06549694E+02                   4
NF                121286N   1F   1          G  0300.00   5000.00  1000.00      1
 0.03862177E+02 0.07551806E-02-0.03044943E-05 0.05874447E-09-0.04187479E-13    2
 0.02867243E+06 0.03457233E+02 0.02871947E+02 0.03312193E-01-0.02691159E-04    3
 0.01121951E-07-0.02475131E-11 0.02896257E+06 0.08640247E+02                   4
NFO               121286N   1F   1O   1     G  0300.00   5000.00  1000.00      1
 0.05174520E+02 0.01938472E-01-0.08222701E-05 0.01564291E-08-0.01104497E-12    2
-0.09670935E+05-0.05352461E+01 0.03352307E+02 0.07229966E-01-0.06951137E-04    3
 0.03828526E-07-0.01023558E-10-0.09167035E+05 0.08854189E+02                   4
NFO2              121286N   1F   1O   2     G  0300.00   5000.00  1000.00      1
 0.06816857E+02 0.03462640E-01-0.01492216E-04 0.02869665E-08-0.02041857E-12    2
-0.01560262E+06-0.09320129E+02 0.02447529E+02 0.01544110E+00-0.01300595E-03    3
 0.04856383E-07-0.06852266E-11-0.01439400E+06 0.01328360E+03                   4
NH                 31387H   1N   1          G  0300.00   5000.00  1000.00      1
 0.02760249E+02 0.01375346E-01-0.04451914E-05 0.07692792E-09-0.05017592E-13    2
 0.04207828E+06 0.05857199E+02 0.03339758E+02 0.01253009E-01-0.03491646E-04    3
 0.04218812E-07-0.01557618E-10 0.04185047E+06 0.02507181E+02                   4
NH2               121686N   1H   2          G  0300.00   5000.00  1000.00      1
 0.02961311E+02 0.02932699E-01-0.09063600E-05 0.01617257E-08-0.01204200E-12    2
 0.02191977E+06 0.05777878E+02 0.03432493E+02 0.03299540E-01-0.06613600E-04    3
 0.08590947E-07-0.03572047E-10 0.02177228E+06 0.03090111E+02                   4
NH3               121386N   1H   3          G  0300.00   5000.00  1000.00      1
 0.02461904E+02 0.06059166E-01-0.02004977E-04 0.03136003E-08-0.01938317E-12    2
-0.06493270E+05 0.07472097E+02 0.02204352E+02 0.01011476E+00-0.01465265E-03    3
 0.01447235E-06-0.05328509E-10-0.06525488E+05 0.08127138E+02                   4
NNH               120186N   2H   1          G  0250.00   4000.00  1000.00      1
 0.04415342E+02 0.01614388E-01-0.01632894E-05-0.08559846E-09 0.01614791E-12    2
 0.02788029E+06 0.09042888E+01 0.03501344E+02 0.02053587E-01 0.07170410E-05    3
 0.04921348E-08-0.09671170E-11 0.02833347E+06 0.06391837E+02                   4
NO                121286N   1O   1          G  0300.00   5000.00  1000.00      1
 0.03245435E+02 0.01269138E-01-0.05015890E-05 0.09169283E-09-0.06275419E-13    2
 0.09800840E+05 0.06417294E+02 0.03376542E+02 0.01253063E-01-0.03302751E-04    3
 0.05217810E-07-0.02446263E-10 0.09817961E+05 0.05829590E+02                   4
NO+               121286N   1O   1E  -1     G  0300.00   5000.00  1000.00      1
 0.02914889E+02 0.01499335E-01-0.05727972E-05 0.01017777E-08-0.06825390E-13    2
 0.01181869E+07 0.06844346E+02 0.03297349E+02 0.01422890E-01-0.04007441E-04    3
 0.05670551E-07-0.02446972E-10 0.01180834E+07 0.04749948E+02                   4
NO2               121286N   1O   2          G  0300.00   5000.00  1000.00      1
 0.04682859E+02 0.02462429E-01-0.01042259E-04 0.01976902E-08-0.01391717E-12    2
 0.02261292E+05 0.09885985E+01 0.02670600E+02 0.07838501E-01-0.08063865E-04    3
 0.06161715E-07-0.02320150E-10 0.02896291E+05 0.01161207E+03                   4
NO2-              121286N   1O   2E   1     G  0300.00   5000.00  1000.00      1
 0.05043114E+02 0.02166428E-01-0.09455454E-05 0.01816314E-08-0.01238394E-12    2
-0.02621554E+06-0.01445905E+02 0.02448586E+02 0.08982507E-01-0.07853431E-04    3
 0.03927277E-07-0.01071694E-10-0.02545097E+06 0.01213060E+03                   4
NO3               121286N   1O   3          G  0300.00   5000.00  1000.00      1
 0.07120307E+02 0.03246228E-01-0.01431613E-04 0.02797053E-08-0.02013008E-12    2
 0.05864479E+05-0.01213730E+03 0.01221076E+02 0.01878797E+00-0.01344321E-03    3
 0.01274601E-07 0.01354060E-10 0.07473144E+05 0.01840203E+03                   4
O                 120186O   1               G  0300.00   5000.00  1000.00      1
 0.02542060E+02-0.02755062E-03-0.03102803E-07 0.04551067E-10-0.04368052E-14    2
 0.02923080E+06 0.04920308E+02 0.02946429E+02-0.01638166E-01 0.02421032E-04    3
-0.01602843E-07 0.03890696E-11 0.02914764E+06 0.02963995E+02                   4
O+                121286O   1E  -1          G  0300.00   5000.00  1000.00      1
 0.02501869E+02-0.06107262E-04 0.07324307E-07-0.03438353E-10 0.05506408E-14    2
 0.01879553E+07 0.04372827E+02 0.02499273E+02 0.05820598E-04-0.01120922E-06    3
 0.08232109E-10-0.01916378E-13 0.01879557E+07 0.04384826E+02                   4
O-                 90589O   1E   1          G  0300.00   5000.00  1000.00      1
 0.02559581E+02-0.07147888E-03 0.03301804E-06-0.06660944E-10 0.04900727E-14    2
 0.01148935E+06 0.04426187E+02 0.02747263E+02-0.05724860E-02 0.02712548E-05    3
 0.02691512E-08-0.02002357E-11 0.01144395E+06 0.03469852E+02                   4
O2                121386O   2               G  0300.00   5000.00  1000.00      1
 0.03697578E+02 0.06135197E-02-0.01258842E-05 0.01775281E-09-0.01136435E-13    2
-0.01233930E+05 0.03189166E+02 0.03212936E+02 0.01127486E-01-0.05756150E-05    3
 0.01313877E-07-0.08768554E-11-0.01005249E+05 0.06034738E+02                   4
O2-               121286O   2E   1          G  0300.00   5000.00  1000.00      1
 0.03883013E+02 0.07407872E-02-0.02961776E-05 0.05724305E-09-0.04086548E-13    2
-0.07121644E+05 0.02658212E+02 0.02872292E+02 0.03359716E-01-0.02664886E-04    3
 0.09807524E-08-0.01670957E-11-0.06829094E+05 0.07938373E+02                   4
O3                121286O   3               G  0300.00   5000.00  1000.00      1
 0.05429371E+02 0.01820380E-01-0.07705607E-05 0.01499293E-08-0.01075563E-12    2
 0.01523527E+06-0.03266387E+02 0.02462609E+02 0.09582781E-01-0.07087359E-04    3
 0.01363368E-07 0.02969647E-11 0.01606152E+06 0.01214187E+03                   4
OC(OH)2           103190C   1H   2O   3     G  0300.00   4000.00  1500.00      1
 0.01143196E+03 0.02555103E-01-0.04326538E-05-0.05781341E-09 0.01545461E-12    2
-0.07904865E+06-0.03657201E+03 0.03540332E+01 0.03042528E+00-0.02939616E-03    3
 0.01452934E-06-0.02906245E-10-0.07522630E+06 0.02250923E+03                   4
OCHCHO            103190C   2H   2O   2     G  0300.00   4000.00  1500.00      1
 0.01056843E+03 0.02907353E-01-0.03452401E-05-0.01037593E-08 0.02042135E-12    2
-0.02952623E+06-0.03104084E+03 0.01863564E+02 0.02298297E+00-0.01917997E-03    3
 0.08558604E-07-0.01612346E-10-0.02634847E+06 0.01601674E+03                   4
OCHNNHO           103190C   1H   2N   2O   2G  0300.00   4000.00  1500.00      1
 0.01241397E+03 0.04091551E-01-0.04547841E-05-0.01752324E-08 0.03271472E-12    2
-0.06754774E+05-0.04078722E+03 0.01405275E+02 0.02776281E+00-0.02088466E-03    3
 0.08550259E-07-0.01543486E-10-0.02537631E+05 0.01937723E+03                   4
OH                121286O   1H   1          G  0300.00   5000.00  1000.00      1
 0.02882730E+02 0.01013974E-01-0.02276877E-05 0.02174684E-09-0.05126305E-14    2
 0.03886888E+05 0.05595712E+02 0.03637266E+02 0.01850910E-02-0.01676165E-04    3
 0.02387203E-07-0.08431442E-11 0.03606782E+05 0.01358860E+02                   4
OH+               121286O   1H   1E  -1     G  0300.00   5000.00  1000.00      1
 0.02719059E+02 0.01508571E-01-0.05029369E-05 0.08261952E-09-0.04947453E-13    2
 0.01576341E+07 0.06234536E+02 0.03326979E+02 0.01345786E-01-0.03777168E-04    3
 0.04687750E-07-0.01780982E-10 0.01574029E+07 0.02744042E+02                   4
OH-               121286O   1H   1E   1     G  0300.00   5000.00  1000.00      1
 0.02846205E+02 0.01041835E-01-0.02416851E-05 0.02483215E-09-0.07775605E-14    2
-0.01807280E+06 0.04422712E+02 0.03390038E+02 0.07922381E-02-0.01943430E-04    3
 0.02001770E-07-0.05702087E-11-0.01830494E+06 0.01249892E+02                   4
ONHNHO            103190H   2N   2O   2     G  0300.00   4000.00  1500.00      1
 0.01005510E+03 0.03525461E-01-0.03868362E-05-0.01298654E-08 0.02398500E-12    2
 0.07381692E+05-0.02950581E+03 0.07815142E+01 0.02605711E+00-0.02264714E-03    3
 0.01049925E-06-0.02012847E-10 0.01062778E+06 0.02017946E+03                   4
ONHNOH            103190H   2N   2O   2     G  0300.00   4000.00  1500.00      1
 0.01120874E+03 0.02650303E-01-0.03760644E-05-0.06355768E-09 0.01466251E-12    2
-0.05721250E+05-0.03476475E+03 0.01053271E+02 0.02809676E+00-0.02637380E-03    3
 0.01270757E-06-0.02478550E-10-0.02244769E+05 0.01937011E+03                   4
S                 121286S   1               G  0300.00   5000.00  1000.00      1
 0.02902148E+02-0.05484546E-02 0.02764576E-05-0.05017115E-09 0.03150685E-13    2
 0.03249423E+06 0.03838471E+02 0.03187329E+02-0.01595776E-01 0.02005531E-04    3
-0.01507081E-07 0.04931282E-11 0.03242259E+06 0.02414441E+02                   4
S(L)              120186S   1               L  0388.36   2000.00  1000.00      1
 0.03603667E+02 0.09903341E-02-0.01011441E-04 0.04053633E-08-0.05667914E-12    2
-0.08453839E+04-0.01634471E+03-0.01270631E+03 0.09072521E+00-0.01695179E-02    3
 0.01307064E-05-0.03527615E-09 0.01234607E+05 0.05621016E+03                   4
S(S)              120186S   1               S  0300.00   0388.36  0388.36      1
 0.00000000E+00 0.00000000E+00 0.00000000E+00 0.00000000E+00 0.00000000E+00    2
 0.00000000E+00 0.00000000E+00-0.05063703E+02 0.02881935E-01-0.02133020E-03    3
 0.08478786E-05-0.01734497E-07 0.07148263E+04 0.02871407E+03                   4
S+                121286S   1E  -1          G  0300.00   5000.00  1000.00      1
 0.02404600E+02 0.02410909E-02-0.02041780E-05 0.06592945E-09-0.05756939E-13    2
 0.01535223E+07 0.05924256E+02 0.02366101E+02 0.09130767E-02-0.02140284E-04    3
 0.02076178E-07-0.07133859E-11 0.01535091E+07 0.05993094E+02                   4
S-TRIAZINE         41687C   3N   3H   3     G  0300.00   4000.00  1000.00      1
 0.01303617E+03 0.07711820E-01-0.07724374E-05-0.04385191E-08 0.08298992E-12    2
 0.02251663E+06-0.04777676E+03 0.04493492E+01 0.02728306E+00 0.02309305E-04    3
-0.01496844E-06 0.04546753E-10 0.02703032E+06 0.02178518E+03                   4
S2                121386S   2               G  0300.00   5000.00  1000.00      1
 0.03904443E+02 0.06925733E-02-0.01233097E-05 0.08783809E-11 0.01374662E-13    2
 0.01425693E+06 0.04956834E+02 0.03157673E+02 0.03099480E-01-0.01560746E-04    3
-0.01357891E-07 0.01137444E-10 0.01439187E+06 0.08596062E+02                   4
SH                121286S   1H   1          G  0300.00   5000.00  1000.00      1
 0.03053810E+02 0.01258884E-01-0.04249169E-05 0.06929591E-09-0.04281691E-13    2
 0.01588225E+06 0.05973551E+02 0.04133327E+02-0.03787893E-02-0.02777854E-04    3
 0.05370112E-07-0.02394006E-10 0.01555862E+06 0.01611535E+01                   4
SI                 32989SI  1               G  0300.00   4000.00  1000.00      1
 0.02775846E+02-0.06213257E-02 0.04843696E-05-0.01275615E-08 0.01134482E-12    2
 0.05339791E+06 0.04543298E+02 0.03113515E+02-0.02330991E-01 0.03518531E-04    3
-0.02417573E-07 0.06391902E-11 0.05335062E+06 0.03009719E+02                   4
SI(CH3)2           61991H   6C   2SI  1     G  0300.00   2500.00  1500.00      1
 0.01092572E+03 0.07986807E-01-0.09096208E-06-0.01014552E-07 0.02037989E-11    2
 0.01132561E+06-0.02834187E+03 0.02308663E+02 0.02773810E+00-0.01799333E-03    3
 0.06733023E-07-0.01154743E-10 0.01442892E+06 0.01819319E+03                   4
SI(CH3)3           61991H   9C   3SI  1     G  0300.00   2500.00  1500.00      1
 0.01536389E+03 0.01242119E+00-0.01189769E-05-0.01630302E-07 0.03308576E-11    2
-0.05218398E+05-0.05088962E+03 0.03907073E+02 0.03734813E+00-0.02072025E-03    3
 0.06180575E-07-0.08429605E-11-0.01002462E+05 0.01138100E+03                   4
SI(CH3)3CH2        61991H  11C   4SI  1     G  0300.00   2500.00  1500.00      1
 0.02061565E+03 0.01408136E+00-0.01497876E-05-0.01748111E-07 0.03468780E-11    2
-0.01240235E+06-0.07596671E+03 0.05258771E+02 0.04995369E+00-0.03393958E-03    3
 0.01367592E-06-0.02513506E-10-0.06886708E+05 0.06814728E+02                   4
SI(CH3)4           61991H  12C   4SI  1     G  0300.00   2500.00  1500.00      1
 0.02023461E+03 0.01648004E+00-0.01486572E-05-0.02161245E-07 0.04377236E-11    2
-0.03702410E+06-0.07661021E+03 0.05009315E+02 0.04952953E+00-0.02745875E-03    3
 0.08231031E-07-0.01137614E-10-0.03140314E+06 0.06187860E+02                   4
SI(L)              90589SI  1               L  0300.00   4500.00  1000.00      1
 0.03271263E+02 0.00000000E+00 0.00000000E+00 0.00000000E+00 0.00000000E+00    2
 0.04855058E+05-0.01329054E+03 0.03271263E+02 0.00000000E+00 0.00000000E+00    3
 0.00000000E+00 0.00000000E+00 0.04855059E+05-0.01329054E+03                   4
SI(NH2)3           42489SI  1N   3H   6     G  0300.00   3000.00  1000.00      1
 0.01406550E+03 0.07581744E-01-0.05168510E-05-0.06743626E-08 0.01397926E-11    2
-0.01414403E+06-0.04063874E+03 0.07598413E+02 0.02435266E+00-0.04296202E-04    3
-0.01756007E-06 0.01050102E-09-0.01265343E+06-0.07808647E+02                   4
SI(NH2)4           22790SI  1N   4H   8     G  0300.00   4000.00  1000.00      1
 0.02032107E+03 0.08289798E-01-0.07077612E-05-0.04340724E-08 0.07747068E-12    2
-0.05389855E+06-0.07730464E+03 0.08454529E+02 0.03465772E+00-0.04266782E-04    3
-0.02495363E-06 0.01365466E-09-0.05061518E+06-0.01514301E+03                   4
SI(S)              90589SI  1               S  0300.00   2500.00  1000.00      1
 0.02530275E+02 0.08522433E-02-0.03223469E-05 0.01280821E-08-0.01850849E-12    2
-0.08395197E+04-0.01251478E+03 0.05746418E+01 0.01026485E+00-0.01775346E-03    3
 0.01457500E-06-0.04491292E-10-0.04969951E+04-0.03400243E+02                   4
SI2               111191SI  2               G  0300.00   4000.00  1500.00      1
 0.04402888E+02 0.01154530E-02-0.06005177E-06 0.01469072E-09-0.01357408E-13    2
 0.07199220E+06 0.02340066E+02 0.03439839E+02 0.03440171E-01-0.04437681E-04    3
 0.02559961E-07-0.05474618E-11 0.07222934E+06 0.07148545E+02                   4
SI2C              112989C   1SI  2          G  0300.00   5000.00  1000.00      1
 0.06334110E+02 0.01210252E-01-0.06798289E-05 0.02244433E-08-0.02280178E-12    2
 0.06227189E+06-0.07770097E+02 0.04157246E+02 0.07031825E-01-0.07263033E-04    3
 0.04633583E-07-0.01493448E-10 0.06292421E+06 0.03635126E+02                   4
SI2CL5             40992SI  2CL  5          G  0300.00   4000.00  1500.00      1
 0.01800427E+03 0.05920529E-02-0.03159743E-05 0.07962538E-09-0.07553642E-13    2
-0.08208587E+06-0.04815622E+03 0.01218195E+03 0.02086930E+00-0.02723261E-03    3
 0.01583266E-06-0.03404617E-10-0.08066122E+06-0.01913372E+03                   4
SI2CL5H            40992H   1SI  2CL  5     G  0300.00   4000.00  1500.00      1
 0.01977366E+03 0.01346980E-01-0.04241463E-05 0.05994784E-09-0.03079337E-13    2
-0.01018307E+07-0.05982624E+03 0.01104810E+03 0.02909474E+00-0.03536307E-03    3
 0.01998957E-06-0.04259074E-10-0.09941194E+06-0.01536396E+03                   4
SI2CL6             40992SI  2CL  6          G  0300.00   4000.00  1500.00      1
 0.02095456E+03 0.06904584E-02-0.03881968E-05 0.01014163E-08-0.09844696E-13    2
-0.01238540E+07-0.06426893E+03 0.01372380E+03 0.02622361E+00-0.03460508E-03    3
 0.02024950E-06-0.04371480E-10-0.01221143E+07-0.02834094E+03                   4
SI2F6              42489SI  2F   6          G  0300.00   3000.00  1000.00      1
 0.01830048E+03 0.02868753E-01-0.04545577E-05-0.02497900E-08 0.06630658E-12    2
-0.02928185E+07-0.05760425E+03 0.09998134E+02 0.02170314E+00-0.03875092E-04    3
-0.01670252E-06 0.09407529E-10-0.02905483E+07-0.01422886E+03                   4
SI2H2             111191H   2SI  2          G  0300.00   4000.00  1500.00      1
 0.08099063E+02 0.01294220E-01-0.02447198E-05-0.01449512E-09 0.05867240E-13    2
 0.04476428E+06-0.01877323E+03 0.09668390E+01 0.01932959E+00-0.01825422E-03    3
 0.08404012E-07-0.01537228E-10 0.04712241E+06 0.01907609E+03                   4
SI2H3              90589SI  2H   3          G  0300.00   2000.00  1000.00      1
 0.07257627E+02 0.05123860E-01-0.07633465E-05-0.06662471E-08 0.02053053E-11    2
 0.05062055E+06-0.01031413E+03 0.03335404E+02 0.02155615E+00-0.02933937E-03    3
 0.02287785E-06-0.07272827E-10 0.05146157E+06 0.08656853E+02                   4
SI2H5              90589SI  2H   5          G  0300.00   2000.00  1000.00      1
 0.08451010E+02 0.09286371E-01-0.01091183E-04-0.01442367E-07 0.04250825E-11    2
 0.02472719E+06-0.01710331E+03 0.01578848E+02 0.03549383E+00-0.04267511E-03    3
 0.03059177E-06-0.09360425E-10 0.02630550E+06 0.01672073E+03                   4
SI2H6              90589SI  2H   6          G  0300.00   2000.00  1000.00      1
 0.08882090E+02 0.01151395E+00-0.01216216E-04-0.01905086E-07 0.05542379E-11    2
 0.05967242E+05-0.02265611E+03 0.05301921E+01 0.04184056E+00-0.04685249E-03    3
 0.03179525E-06-0.09484526E-10 0.07950598E+05 0.01880453E+03                   4
SI3                32989SI  3               G  0300.00   4000.00  1000.00      1
 0.07021585E+02 0.06981538E-02-0.04818729E-05 0.01720754E-08-0.01927025E-12    2
 0.07429956E+06-0.08179233E+02 0.05312161E+02 0.05920181E-01-0.05075225E-04    3
 0.05303866E-08 0.07031630E-11 0.07469502E+06 0.04036452E+01                   4
SI3H8              90589SI  3H   8          G  0300.00   2000.00  1000.00      1
 0.01342277E+03 0.01563632E+00-0.01936565E-04-0.02388330E-07 0.07120030E-11    2
 0.09165887E+05-0.04163000E+03 0.06319791E+01 0.06412995E+00-0.07772444E-03    3
 0.05486969E-06-0.01646097E-09 0.01209258E+06 0.02133318E+03                   4
SI3N4(A)           42589N   4SI  3          S  0300.00   3000.00  1000.00      1
 0.09667453E+02 0.01192721E+00-0.01709282E-04-0.01084607E-07 0.02713018E-11    2
-0.09324734E+06-0.04556492E+03 0.06631384E+02 0.02293929E+00-0.02152876E-03    3
 0.01766237E-06-0.06632215E-10-0.09241684E+06-0.03021795E+03                   4
SIC               112989C   1SI  1          G  0300.00   5000.00  1000.00      1
 0.05024270E+02-0.04920894E-02 0.03109315E-05-0.06901344E-09 0.05215735E-13    2
 0.08531026E+06-0.02478798E+02 0.02427812E+02 0.09551934E-01-0.02796633E-04    3
-0.01360012E-06 0.09196323E-10 0.08546512E+06 0.09179253E+02                   4
SIC(B)            112989C   1SI  1          S  0300.00   4000.00  1000.00      1
 0.03548057E+02 0.03636817E-01-0.01734873E-04 0.03912869E-08-0.03337953E-12    2
-0.01018858E+06-0.01967253E+03-0.03551396E+01 0.01599881E+00-0.01393327E-03    3
 0.03314914E-07 0.07825957E-11-0.09294352E+05-0.01515388E+01                   4
SIC2              112989C   2SI  1          G  0300.00   5000.00  1000.00      1
 0.05753726E+02 0.02067546E-01-0.01132535E-04 0.03106456E-08-0.02799937E-12    2
 0.07200461E+06-0.05294927E+02 0.03647725E+02 0.08765100E-01-0.01079869E-03    3
 0.07974287E-07-0.02617042E-10 0.07258578E+06 0.05481050E+02                   4
SICCH              61991H   1C   2SI  1     G  0300.00   2500.00  1500.00      1
 0.08229114E+02 0.01220783E-01-0.01179375E-05-0.03293923E-09 0.02957217E-13    2
 0.06029046E+06-0.01793033E+03 0.03946147E+02 0.01353938E+00-0.01476061E-03    3
 0.08141935E-07-0.01743041E-10 0.06163490E+06 0.04400106E+02                   4
SICH               61991H   1C   1SI  1     G  0300.00   2500.00  1500.00      1
 0.06212049E+02 0.05590981E-02-0.07015929E-06 0.03497540E-09-0.01203199E-12    2
 0.06044180E+06-0.08520574E+02 0.03822068E+02 0.07938745E-01-0.09707239E-04    3
 0.05877454E-07-0.01338338E-10 0.06118631E+06 0.03835953E+02                   4
SICH2              61991H   2C   1SI  1     G  0300.00   2500.00  1500.00      1
 0.06246250E+02 0.02147775E-01-0.06406396E-06-0.02067218E-08 0.03841890E-12    2
 0.03490992E+06-0.08995611E+02 0.02794283E+02 0.01138805E+00-0.01041700E-03    3
 0.05368052E-07-0.01132779E-10 0.03606279E+06 0.09246714E+02                   4
SICH3              61991H   3C   1SI  1     G  0300.00   2500.00  1500.00      1
 0.06681751E+02 0.03837387E-01-0.06162348E-06-0.04678285E-08 0.09346313E-12    2
 0.03472013E+06-0.01022379E+03 0.02444652E+02 0.01367883E+00-0.09266249E-04    3
 0.03704818E-07-0.06763833E-11 0.03624755E+06 0.01263619E+03                   4
SICL              121986SI  1CL  1          G  0300.00   2000.00  1000.00      1
 0.04258460E+02 0.04020317E-02-0.02888145E-05 0.01009777E-08-0.01411012E-12    2
 0.01775614E+06 0.04134521E+02 0.03096406E+02 0.05738623E-01-0.09740903E-04    3
 0.07643597E-07-0.02279179E-10 0.01796795E+06 0.09603212E+02                   4
SICL2             121986SI  1CL  2          G  0300.00   2000.00  1000.00      1
 0.06491205E+02 0.08242384E-02-0.05767737E-05 0.01972405E-08-0.02713757E-12    2
-0.02232408E+06-0.03570531E+02 0.03826666E+02 0.01308296E+00-0.02234087E-03    3
 0.01760742E-06-0.05267404E-10-0.02183869E+06 0.08965448E+02                   4
SICL2H2           121986SI  1H   2CL  2     G  0300.00   2000.00  1000.00      1
 0.07727079E+02 0.05034189E-01-0.01095746E-04-0.04419587E-08 0.01631124E-11    2
-0.04028605E+06-0.01170816E+03 0.01100209E+02 0.03262362E+00-0.04691995E-03    3
 0.03494565E-06-0.01036285E-09-0.03892087E+06 0.02022693E+03                   4
SICL3             121986SI  1CL  3          G  0300.00   2000.00  1000.00      1
 0.09098097E+02 0.01405353E-01-0.09317005E-05 0.02982296E-08-0.03822011E-12    2
-0.04140193E+06-0.01455012E+03 0.04485691E+02 0.02241754E+00-0.03794196E-03    3
 0.02973183E-06-0.08861335E-10-0.04055264E+06 0.07198771E+02                   4
SICL3CH2CH         10891C   2CL  3H   5SI  1G  0300.00   4000.00  1500.00      1
 0.02087242E+03 0.05492755E-01-0.06829558E-05-0.01876697E-08 0.03787112E-12    2
-0.07972510E+06-0.07741949E+03 0.04624781E+02 0.04378379E+00-0.03850522E-03    3
 0.01844376E-06-0.03709272E-10-0.07377043E+06 0.01029869E+03                   4
SICL3H            121986SI  1H   1CL  3     G  0300.00   2000.00  1000.00      1
 0.09663121E+02 0.03563368E-01-0.01214911E-04-0.01609009E-09 0.05641710E-12    2
-0.06295557E+06-0.01894777E+03 0.02883770E+02 0.03308241E+00-0.05169241E-03    3
 0.03949918E-06-0.01172104E-09-0.06163323E+06 0.01337466E+03                   4
SICL4             121986SI  1CL  4          G  0300.00   2000.00  1000.00      1
 0.01170938E+03 0.01972092E-01-0.01269077E-04 0.03900188E-08-0.04756468E-12    2
-0.08347808E+06-0.02791153E+03 0.05252110E+02 0.03122067E+00-0.05254593E-03    3
 0.04102707E-06-0.01219907E-09-0.08228177E+06 0.02575727E+02                   4
SICLH3            121986SI  1H   3CL  1     G  0300.00   2000.00  1000.00      1
 0.05964238E+02 0.06278087E-01-0.08205635E-05-0.09280558E-08 0.02796643E-11    2
-0.01854309E+06-0.06395305E+02 0.05057173E+01 0.02703378E+00-0.03301474E-03    3
 0.02302732E-06-0.06778703E-10-0.01730819E+06 0.02043167E+03                   4
SIF                42489SI  1F   1          G  0300.00   3000.00  1000.00      1
 0.04120067E+02 0.03548821E-02-0.07200222E-06-0.02190434E-09 0.06764591E-13    2
-0.07561378E+05 0.02784246E+02 0.03144948E+02 0.02588557E-01-0.05795912E-05    3
-0.01807279E-07 0.01041172E-10-0.07294439E+05 0.07876774E+02                   4
SIF(NH2)2          22790SI  1F   1N   2H   4G  0300.00   4000.00  1000.00      1
 0.01287944E+03 0.04598535E-01-0.04004441E-05-0.02374189E-08 0.04255211E-12    2
-0.05238279E+06-0.03653418E+03 0.07210094E+02 0.01764698E+00-0.02542060E-04    3
-0.01242214E-06 0.06989787E-10-0.05086706E+06-0.07024622E+02                   4
SIF(NH2)3          42489SI  1N   3H   6F   1G  0300.00   3000.00  1000.00      1
 0.01611180E+03 0.08329222E-01-0.06023787E-05-0.07470125E-08 0.01570731E-11    2
-0.09137007E+06-0.05098123E+03 0.08388268E+02 0.02746622E+00-0.04455675E-04    3
-0.01955733E-06 0.01140721E-09-0.08947806E+06-0.01138178E+03                   4
SIF2               42489SI  1F   2          G  0300.00   3000.00  1000.00      1
 0.06142470E+02 0.07807974E-02-0.01339312E-05-0.06264839E-09 0.01725138E-12    2
-0.07744042E+06-0.04712327E+02 0.03845345E+02 0.06038465E-01-0.01167732E-04    3
-0.04579554E-07 0.02607414E-10-0.07681634E+06 0.07272984E+02                   4
SIF2(NH2)2         42489SI  1N   2H   4F   2G  0300.00   3000.00  1000.00      1
 0.01441477E+03 0.06110646E-01-0.04871145E-05-0.05455935E-08 0.01172714E-11    2
-0.01292757E+07-0.04308682E+03 0.07634268E+02 0.02315843E+00-0.04193827E-04    3
-0.01715351E-06 0.01016462E-09-0.01276410E+07-0.08419031E+02                   4
SIF2N              42489SI  1N   1F   2     G  0300.00   3000.00  1000.00      1
 0.08687337E+02 0.01193488E-01-0.01992661E-05-0.09951334E-09 0.02704383E-12    2
-0.03463832E+06-0.01494053E+03 0.05102583E+02 0.09456606E-01-0.01819383E-04    3
-0.07309616E-07 0.04178902E-10-0.03367294E+06 0.03734424E+02                   4
SIF2NH2            42489SI  1N   1F   2H   2G  0300.00   3000.00  1000.00      1
 0.09872415E+02 0.03722112E-01-0.03271338E-05-0.03321674E-08 0.07293692E-12    2
-0.08751628E+06-0.01899096E+03 0.05890444E+02 0.01285128E+00-0.01863556E-04    3
-0.08718963E-07 0.04848951E-10-0.08644527E+06 0.01756163E+02                   4
SIF3               42489SI  1F   3          G  0300.00   3000.00  1000.00      1
 0.08524790E+02 0.01323792E-01-0.02104279E-05-0.01149504E-08 0.03055301E-12    2
-0.01223522E+07-0.01550234E+03 0.04662868E+02 0.01008788E+00-0.01805544E-04    3
-0.07769299E-07 0.04377852E-10-0.01212965E+07 0.04672966E+02                   4
SIF3NH             42489SI  1N   1F   3H   1G  0300.00   3000.00  1000.00      1
 0.01163766E+03 0.02880769E-01-0.03357310E-05-0.02584594E-08 0.06162371E-12    2
-0.01295891E+07-0.02590718E+03 0.06013822E+02 0.01597729E+00-0.02791466E-04    3
-0.01214120E-06 0.06927415E-10-0.01280974E+07 0.03316771E+02                   4
SIF3NH2            42489SI  1N   1F   3H   2G  0300.00   3000.00  1000.00      1
 0.01210964E+03 0.04383282E-01-0.04142245E-05-0.03989090E-08 0.08958954E-12    2
-0.01641768E+07-0.03046928E+03 0.06229403E+02 0.01778015E+00-0.02612304E-04    3
-0.01267243E-06 0.07044556E-10-0.01625849E+07 0.02045441E+01                   4
SIF3NHSIH3         42489SI  2N   1H   4F   3G  0300.00   3000.00  1000.00      1
 0.01669941E+03 0.07789785E-01-0.08110570E-05-0.07650199E-08 0.01773956E-11    2
-0.01673412E+07-0.05080007E+03 0.06216046E+02 0.02939330E+00-0.02717745E-04    3
-0.01982878E-06 0.01002768E-09-0.01642282E+07 0.04858261E+02                   4
SIF3NSIH3          42489SI  2N   1H   3F   3G  0300.00   3000.00  1000.00      1
 0.01599146E+03 0.06371086E-01-0.07256824E-05-0.06292690E-08 0.01495157E-11    2
-0.01331158E+07-0.04495265E+03 0.06404372E+02 0.02601982E+00-0.02491543E-04    3
-0.01769542E-06 0.08919883E-10-0.01302520E+07 0.06002945E+02                   4
SIF4               41389F   4SI  1          G  0300.00   2000.00  1000.00      1
 0.09985301E+02 0.03532637E-01-0.01197378E-04-0.01036549E-08 0.08661585E-12    2
-0.01977200E+07-0.02472644E+03 0.02147416E+02 0.03402219E+00-0.04756874E-03    3
 0.03252196E-06-0.08819304E-10-0.01960449E+07 0.01346315E+03                   4
SIFH3              42489SI  1F   1H   3     G  0300.00   3000.00  1000.00      1
 0.06799678E+02 0.04747086E-01-0.04767067E-05-0.04814665E-08 0.01107761E-11    2
-0.04577024E+06-0.01261433E+03 0.02032190E+02 0.01341363E+00-0.02806381E-05    3
-0.07803291E-07 0.03337474E-10-0.04421627E+06 0.01318768E+03                   4
SIFNH              42489SI  1N   1F   1H   1G  0300.00   3000.00  1000.00      1
 0.07163299E+02 0.01521325E-01-0.01536337E-05-0.01195933E-08 0.02684100E-12    2
-0.09065496E+05-0.06764144E+02 0.05390691E+02 0.06071319E-01-0.01359490E-04    3
-0.04267435E-07 0.02603154E-10-0.08644237E+05 0.02272065E+02                   4
SIFNH2             22790F   1SI  1N   1H   2G  0300.00   4000.00  1000.00      1
 0.08017582E+02 0.03209103E-01-0.03361364E-05-0.01796537E-08 0.03385552E-12    2
-0.04313426E+06-0.01487024E+03 0.04214050E+02 0.01105423E+00-0.01014725E-04    3
-0.07143728E-07 0.03634923E-10-0.04200629E+06 0.05318890E+02                   4
SIH               121986SI  1H   1          G  0300.00   2000.00  1000.00      1
 0.03110430E+02 0.01094946E-01 0.02898629E-06-0.02745104E-08 0.07051799E-12    2
 0.04516898E+06 0.04193487E+02 0.03836010E+02-0.02702657E-01 0.06849070E-04    3
-0.05424184E-07 0.01472131E-10 0.04507593E+06 0.09350778E+01                   4
SIH2               42489SI  1H   2          G  0300.00   3000.00  1000.00      1
 0.04142390E+02 0.02150191E-01-0.02190730E-05-0.02073725E-08 0.04741018E-12    2
 0.03110484E+06 0.02930745E+01 0.03475092E+02 0.02139338E-01 0.07672306E-05    3
 0.05217668E-08-0.09898824E-11 0.03147397E+06 0.04436585E+02                   4
SIH2CL            121986SI  1H   2CL  1     G  0300.00   2000.00  1000.00      1
 0.05555902E+02 0.04046479E-01-0.06581751E-05-0.05027548E-08 0.01599110E-11    2
 0.01912428E+05-0.01906890E+02 0.01699256E+02 0.01961407E+00-0.02622973E-03    3
 0.01936417E-06-0.05846399E-10 0.02743662E+05 0.01683133E+03                   4
SIH2F              42489SI  1F   1H   2     G  0300.00   3000.00  1000.00      1
 0.06020399E+02 0.03074040E-01-0.03248887E-05-0.03052243E-08 0.07098090E-12    2
-0.02347670E+06-0.05919595E+02 0.02782566E+02 0.09148257E-01-0.04186788E-05    3
-0.05388971E-07 0.02412133E-10-0.02244201E+06 0.01152854E+03                   4
SIH2F2             42489SI  1H   2F   2     G  0300.00   3000.00  1000.00      1
 0.07997762E+02 0.03911538E-01-0.04222679E-05-0.03913812E-08 0.09171569E-12    2
-0.09682880E+06-0.01622400E+03 0.02701455E+02 0.01456545E+00-0.01163300E-04    3
-0.09685830E-07 0.04769591E-10-0.09522440E+06 0.01200689E+03                   4
SIH3               42489SI  1H   3          G  0300.00   3000.00  1000.00      1
 0.05015906E+02 0.03732750E-01-0.03609053E-05-0.03729193E-08 0.08468490E-12    2
 0.02190233E+06-0.04291368E+02 0.02946733E+02 0.06466764E-01 0.05991653E-05    3
-0.02218413E-07 0.03052670E-11 0.02270173E+06 0.07347948E+02                   4
SIH3NH2            42489SI  1N   1H   5     G  0300.00   3000.00  1000.00      1
 0.08109945E+02 0.07215753E-01-0.06052251E-05-0.07086088E-08 0.01557864E-11    2
-0.08999782E+05-0.01651650E+03 0.02936348E+02 0.01674704E+00-0.03232859E-05    3
-0.09171970E-07 0.03979516E-10-0.07334716E+05 0.01141437E+03                   4
SIH3NHSIH3         42489SI  2N   1H   7     G  0300.00   3000.00  1000.00      1
 0.01265296E+03 0.01066748E+00-0.01007336E-04-0.01081222E-07 0.02452364E-11    2
-0.01249721E+06-0.03441428E+03 0.02468750E+02 0.02940255E+00-0.06248179E-05    3
-0.01731462E-06 0.07545261E-10-0.09209690E+05 0.02059560E+03                   4
SIH3NSIH3          42489SI  2N   1H   6     G  0300.00   3000.00  1000.00      1
 0.01201462E+03 0.09187517E-01-0.09159516E-05-0.09380967E-08 0.02156435E-11    2
 0.01965066E+06-0.02978186E+03 0.02827574E+02 0.02580647E+00-0.04200478E-05    3
-0.01503859E-06 0.06388325E-10 0.02265351E+06 0.01997012E+03                   4
SIH3SIH2CH3       111391H   8C   1SI  2     G  0300.00   4000.00  1500.00      1
 0.01886736E+03 0.06449996E-01-0.06896411E-05-0.02584789E-08 0.04830521E-12    2
-0.06620909E+05-0.07374424E+03 0.02132164E+02 0.04348657E+00-0.03495608E-03    3
 0.01588231E-06-0.03150773E-10-0.02040937E+04 0.01752930E+03                   4
SIH4              121386SI  1H   4          G  0300.00   4000.00  1000.00      1
 0.06893874E+02 0.04030501E-01-0.04183314E-05-0.02291395E-08 0.04384766E-12    2
 0.01107037E+05-0.01749117E+03 0.02475167E+02 0.09003721E-01 0.02185394E-04    3
-0.02681423E-07-0.06621081E-11 0.02925488E+05 0.07751015E+02                   4
SIHCL2            121986SI  1H   1CL  2     G  0300.00   2000.00  1000.00      1
 0.07229734E+02 0.02869206E-01-0.08849876E-05-0.07495866E-09 0.05752338E-12    2
-0.01971399E+06-0.07052663E+02 0.02368353E+02 0.02401088E+00-0.03717220E-03    3
 0.02851998E-06-0.08530494E-10-0.01875884E+06 0.01614587E+03                   4
SIHF               42489SI  1F   1H   1     G  0300.00   3000.00  1000.00      1
 0.05073509E+02 0.01533279E-01-0.01840659E-05-0.01440038E-08 0.03452517E-12    2
-0.01973880E+06-0.01079507E+02 0.03223728E+02 0.04981221E-01-0.03173051E-05    3
-0.02822231E-07 0.01247832E-10-0.01914168E+06 0.08906423E+02                   4
SIHF2              42489SI  1H   1F   2     G  0300.00   3000.00  1000.00      1
 0.07216536E+02 0.02253240E-01-0.02737472E-05-0.02173460E-08 0.05255331E-12    2
-0.07280241E+06-0.09783487E+02 0.03377237E+02 0.01036607E+00-0.01239082E-04    3
-0.07267982E-07 0.03794989E-10-0.07168358E+06 0.01052189E+03                   4
SIHF3              42489SI  1H   1F   3     G  0300.00   3000.00  1000.00      1
 0.09363567E+02 0.02947556E-01-0.03577633E-05-0.02858224E-08 0.06915729E-12    2
-0.01486074E+07-0.02169453E+03 0.03918053E+02 0.01463917E+00-0.01856070E-04    3
-0.01058200E-06 0.05617543E-10-0.01470439E+07 0.07024261E+02                   4
SIN                42489SI  1N   1          G  0300.00   3000.00  1000.00      1
 0.04122909E+02 0.03521458E-02-0.07161081E-06-0.02154956E-09 0.06667571E-13    2
 0.05683927E+06 0.02389838E+02 0.03149182E+02 0.02584376E-01-0.05804625E-05    3
-0.01805627E-07 0.01041095E-10 0.05710564E+06 0.07474389E+02                   4
SINH               42489SI  1N   1H   1     G  0300.00   3000.00  1000.00      1
 0.04928801E+02 0.01628624E-01-0.01367197E-05-0.01390460E-08 0.02998969E-12    2
 0.01767790E+06-0.02823472E+02 0.03166975E+02 0.05805823E-01-0.09524443E-05    3
-0.03991893E-07 0.02283188E-10 0.01813561E+06 0.06298440E+02                   4
SINH2              42489SI  1N   1H   2     G  0300.00   3000.00  1000.00      1
 0.05186436E+02 0.03016656E-01-0.02165476E-05-0.02722658E-08 0.05706182E-12    2
 0.02270508E+06-0.01242140E+02 0.03362770E+02 0.07261176E-01-0.08721233E-05    3
-0.04400014E-07 0.02419532E-10 0.02318446E+06 0.08223867E+02                   4
SN                121286S   1N   1          G  0300.00   5000.00  1000.00      1
 0.03888287E+02 0.06778427E-02-0.02725309E-05 0.05135927E-09-0.03593836E-13    2
 0.03044496E+06 0.04194291E+02 0.03407346E+02 0.01797887E-01-0.02018970E-04    3
 0.02107857E-07-0.09527592E-11 0.03062373E+06 0.06821481E+02                   4
SO                121286S   1O   1          G  0300.00   5000.00  1000.00      1
 0.04021078E+02 0.02584856E-02 0.08948142E-06-0.03580145E-09 0.03228430E-13    2
-0.07119620E+04 0.03452523E+02 0.03080401E+02 0.01803106E-01 0.06705022E-05    3
-0.02069005E-07 0.08514657E-11-0.03986163E+04 0.08581028E+02                   4
SO2               121286S   1O   2          G  0300.00   5000.00  1000.00      1
 0.05254498E+02 0.01978545E-01-0.08204226E-05 0.01576383E-08-0.01120451E-12    2
-0.03756886E+06-0.01146056E+02 0.02911439E+02 0.08103022E-01-0.06906710E-04    3
 0.03329016E-07-0.08777121E-11-0.03687882E+06 0.01111740E+03                   4
SO3               121286S   1O   3          G  0300.00   5000.00  1000.00      1
 0.07050668E+02 0.03246560E-01-0.01408897E-04 0.02721535E-08-0.01942365E-12    2
-0.05020668E+06-0.01106443E+03 0.02575283E+02 0.01515092E+00-0.01229872E-03    3
 0.04240257E-07-0.05266812E-11-0.04894411E+06 0.01219512E+03                   4
CH3OCH3           103190C   1H   6O   1     G  0300.00   4000.00  1500.00      1
 0.01228100E+03 0.06711031E-01-0.04726871E-05-0.03636409E-08 0.06084545E-12    2
-0.02839743E+06-0.04434692E+03 0.01245246E+02 0.02381198E+00-0.08266949E-04    3
 0.03068452E-08 0.01909248E-11-0.02335996E+06 0.01855817E+03                   4
CH3OCH2            BUR98C   2H   5O   1    0G   300.000  5000.00  1000.00    0 1
 0.65567484E+01 0.12180723E-01-0.40628420E-05 0.59495830E-09-0.31276214E-13    2
-0.40282515E+04-0.81302772E+01 0.35953999E+01 0.13379216E-01 0.53914910E-05    3
-0.10947097E-07 0.38193320E-11-0.27021975E+04 0.92850365E+01-0.10077563E+04    4
HCCO               32387H   1C   2O   1     G  0300.00   4000.00  1000.00      1
 0.06758073E+02 0.02000400E-01-0.02027607E-05-0.01041132E-08 0.01965165E-12    2
 0.01901513E+06-0.09071262E+02 0.05047965E+02 0.04453478E-01 0.02268283E-05    3
-0.01482095E-07 0.02250742E-11 0.01965892E+06 0.04818439E+01                   4
CH3OCH2O2  2/ 9/96      C   2H   5O   3    0g   300.000  5000.000 1375.000    31
 1.11499675e+01 1.30183040e-02-4.48788694e-06 7.00356525e-10-4.07763866e-14    2
-2.30945803e+04-2.68391856e+01 5.55570239e+00 2.22494741e-02-9.19711287e-06    3
 1.28633601e-09 3.80263039e-14-2.06491921e+04 4.76678248e+00                   4
CH3OCH2O   2/ 9/96      C   2H   5O   2    0g   300.000  5000.000 2012.000    21
 8.60261845e+00 1.35772195e-02-4.84661602e-06 7.77766193e-10-4.62633624e-14    2
-2.13762444e+04-1.75775023e+01 3.25889339e+00 2.22146359e-02-7.78556340e-06    3
-2.41484158e-10 4.51914496e-13-1.92377212e+04 1.23680069e+01                   4
CH3OCH2O2H 2/ 9/96      C   2H   6O   3    0g   300.000  5000.000 1376.000    41
 1.36382264e+01 1.31289239e-02-4.55097966e-06 7.13015010e-10-4.16339047e-14    2
-4.23746835e+04-4.19646667e+01 4.52847646e+00 3.13572150e-02-1.77427649e-05    3
 4.77929629e-09-4.84934967e-13-3.88469837e+04 8.14330956e+00                   4
CH2OCH2O2H 2/ 9/96      C   2H   5O   3    0g   300.000  5000.000 1378.000    41
 1.37932706e+01 1.04654118e-02-3.63525058e-06 5.70349634e-10-3.33365941e-14    2
-1.91739961e+04-4.04313165e+01 5.87688785e+00 2.77992417e-02-1.84015506e-05    3
 6.50534699e-09-9.92887474e-13-1.62397073e+04 2.61345098e+00                   4
O2CH2OCH2O2H 2/ 9/96    C   2H   5O   5    0g   300.000  5000.000 1379.000    51
 1.65960757e+01 1.28062409e-02-4.45231651e-06 6.98771958e-10-4.08463747e-14    2
-3.93025864e+04-4.84543173e+01 8.75711277e+00 2.87865971e-02-1.68995288e-05    3
 5.25111595e-09-7.22645683e-13-3.62423294e+04-5.35032052e+00                   4
HO2CH2OCHO  2/ 9/96     C   2H   4O   4    0g   300.000  5000.000 2029.000    41
 1.41726634e+01 1.12236409e-02-4.18651706e-06 6.90799387e-10-4.18623949e-14    2
-6.26963086e+04-4.06060095e+01 6.24671417e+00 2.69159344e-02-1.42103749e-05    3
 2.78049038e-09-4.79239688e-14-5.98184294e+04 2.75334732e+00                   4
OCH2OCHO   2/ 9/96      C   2H   3O   3    0g   300.000  5000.000 1475.000    21
 1.20233916e+01 8.11262659e-03-2.91356462e-06 4.67340384e-10-2.77375525e-14    2
-4.33647231e+04-3.33691809e+01 5.19690837e+00 1.58839723e-02 3.53540547e-07    3
-6.10456923e-09 1.94661801e-12-4.02242792e+04 6.11645828e+00                   4
CH3NO2      20/7  BC/HayC   1H   3N   1O   2G   300.000  5000.000 1382.000    11
 8.72014253E+00 8.11309854E-03-2.76506790E-06 4.28829095E-10-2.48790128E-14    2
-1.30877043E+04-2.13459929E+01 3.20022130E-01 2.69232853E-02-1.83341490E-05    3
 6.05439145E-09-7.67388810E-13-1.01250836E+04 2.39974396E+01                   4
C2H5CO    burcat  T 9/92C   3H   5O   1    0G   298.150  5000.000 1000.00      1
 0.30445698E+01 0.23236429E-01-0.86317936E-05 0.14799550E-08-0.96860829E-13    2
-0.61787211E+04 0.13122302E+02 0.67368294E+01-0.26945299E-02 0.49927017E-04    3
-0.50025808E-07 0.15011503E-10-0.65703366E+04-0.23398732E+01-0.43321855E+04    4
C2H5CHO   burcat  T 9/92C   3H   6O   1    0G   273.150  5000.000 1000.00      1
 0.33137982E+01 0.26619606E-01-0.10475596E-04 0.18815334E-08-0.12761310E-12    2
-0.25459603E+05 0.96608447E+01 0.76044596E+01-0.86403564E-02 0.73930097E-04    3
-0.79687398E-07 0.28004927E-10-0.25489789E+05-0.67643691E+01-0.23097645E+05    4
HONO2             103190H   1N   1O   3     G  0300.00   4000.00  1500.00      1
 0.09756148E+02 0.01900948E-01-0.03240020E-05-0.03976639E-09 0.01100334E-12    2
-0.01942244E+06-0.02690023E+03 0.07877668E+01 0.02382329E+00-0.02205964E-03    3
 0.01034048E-06-0.01972857E-10-0.01630442E+06 0.02108964E+03                   4
H2CNO             103190C   1H   2N   1O   1G  0300.00   4000.00  1500.00      1
 0.08485639E+02 0.02633277E-01-0.03017498E-05-0.08341916E-09 0.01593977E-12    2
 0.01716434E+06-0.02052156E+03 0.01045856E+02 0.02126494E+00-0.01962754E-03    3
 0.09659592E-07-0.01941069E-10 0.01974611E+06 0.01919718E+03                   4
CH3ONO            103190C   1H   3N   1O   2G  0300.00   4000.00  1500.00      1
 0.01136129E+03 0.04159349E-01-0.04145670E-05-0.01695140E-08 0.03028732E-12    2
-0.01281482E+06-0.03545435E+03 0.01490345E+02 0.02645433E+00-0.02112332E-03    3
 0.09414399E-07-0.01811205E-10-0.09125782E+05 0.01813766E+03                   4
CH3ONO2           103190C   1H   3N   1O   3G  0300.00   4000.00  1500.00      1
 0.01436189E+03 0.04112243E-01-0.05113052E-05-0.01496436E-08 0.03012156E-12    2
-0.01972440E+06-0.05131842E+03 0.07803354E+01 0.03454204E+00-0.02822328E-03    3
 0.01232324E-06-0.02302164E-10-0.01465346E+06 0.02245752E+03                   4
CH3CHO            L 8/88C   2H   4O   1    0G   200.000  6000.000 1000.00      1
 0.54041108E+01 0.11723059E-01-0.42263137E-05 0.68372451E-09-0.40984863E-13    2
-0.22593122E+05-0.34807917E+01 0.47294595E+01-0.31932858E-02 0.47534921E-04    3
-0.57458611E-07 0.21931112E-10-0.21572878E+05 0.41030159E+01-0.19987949E+05    4
CH2OCHO   11/28/99      C   2H   3O   2    0g   300.000  5000.000 2018.000     1
 8.44397265e+00 8.81405857e-03-3.23029618e-06 5.26923491e-10-3.16806839e-14    2
-2.17663179e+04-1.50534594e+01 3.22498899e+00 1.90239604e-02-9.55384264e-06    3
 1.70721984e-09 8.54934709e-15-1.98639523e+04 1.35344729e+01                   4
CH3OCHO   11/28/99      C   2H   4O   2    0g   300.000  5000.000 1686.000     1
 8.69123518e+00 1.15503122e-02-4.27782486e-06 7.02533059e-10-4.24333552e-14    2
-4.64364769e+04-1.89301478e+01 3.08839783e+00 2.03760048e-02-6.84777040e-06    3
-7.28186203e-10 5.62130216e-13-4.41855167e+04 1.25364719e+01                   4
CH3OCO    11/28/99      C   2H   3O   2    0g   300.000  5000.000 1601.000     1
 9.73659803e+00 7.42432713e-03-2.65641779e-06 4.25031143e-10-2.51824924e-14    2
-2.35512450e+04-2.37360013e+01 4.16215406e+00 1.38037511e-02-3.08486109e-07    3
-4.56430814e-09 1.46909632e-12-2.09627030e+04 8.54235619e+00                   4
HCOOH FORMIC ACID L 8/88H   2C   1O   2    0G   200.000  6000.000              1
 0.46138316E+01 0.64496364E-02-0.22908251E-05 0.36716047E-09-0.21873675E-13    2
-0.47514850E+05 0.84788383E+00 0.38983616E+01-0.35587795E-02 0.35520538E-04    3
-0.43849959E-07 0.17107769E-10-0.46770609E+05 0.73495397E+01-0.45531246E+05    4
!CH2O2H     3/27/97 thermC   1H   3O   2    0g   300.000  5000.000 1387.000     1
! 9.11485569e+00 5.08455401e-03-1.77434554e-06 2.79202873e-10-1.63513161e-14    2
! 3.77183263e+03-2.03682592e+01 4.59149302e+00 1.53929093e-02-1.08252672e-05    3
! 3.94840151e-09-5.98062430e-13 5.38276049e+03 4.04080670e+00                   4
CHOOCO    11/28/99      C   2H   1O   3    0g   300.000  5000.000 1400.000     1
 1.13111696e+01 3.41167336e-03-1.24322295e-06 2.01350134e-10-1.20310784e-14    2
-3.66759553e+04-3.07533656e+01 2.78875605e+00 2.44800708e-02-2.08392263e-05    3
 8.32687865e-09-1.27754638e-12-3.39103033e+04 1.44765150e+01                   4
CH3CO2CH3         T10/07C   3H   6O   2    0G   200.000  6000.000              1
 8.38776809E+00 1.90836514E-02-6.82197320E-06 1.09765423E-09-6.55561842E-14    2
-5.40805971E+04-1.64156253E+01 7.18744749E+00-6.29221513E-03 8.17059377E-05    3
-9.82940778E-08 3.73744521E-11-5.23417155E+04-3.24161798E+00-4.99331833E+04    4
CH3CH2OCHO        T03/08C   3H   6O   2    0G   200.000  6000.000              1
 8.65736746E+00 1.90386888E-02-6.86671205E-06 1.10734809E-09-6.61562843E-14    2
-4.96314922E+04-1.70491120E+01 5.59040899E+00 2.42724317E-03 6.61618398E-05    3
-8.61263826E-08 3.38174267E-11-4.75699454E+04 4.84087081E+00-4.53649824E+04    4
HO2CH2OCHO              C   2H   4O   4    0G   200.000  6000.000              1
 1.92200000E+00 0.06036000E+00-0.00011820E+00 1.37100000E-07-6.12400000E-11    2
-4.87880000E+04 2.01900000E+01 1.92200000E+00 0.06036000E+00-0.00011820E+00    3     
 1.37100000E-07-6.12400000E-11-4.87880000E+04 2.01900000E+01                   4
CH3OCOO2H               C   2H   4O   4    0G   200.000  6000.000              1
 4.02700000E+00 0.04233000E+00-0.00006416E+00 7.47900000E-08-3.69800000E-11    2
-5.56270000E+04 9.96500000E+00 4.02700000E+00 0.04233000E+00-0.00006416E+00    3
 7.47900000E-08-3.69800000E-11-5.56270000E+04 9.96500000E+00                   4
OCH2OCHO                C   2H   3O   3    0G   200.000  6000.000              1
 8.25900000E+00-0.00643900E+00 0.00006075E+00-7.89000000E-08 3.44800000E-11    2
-4.05440000E+04-6.77900000E+00 8.25900000E+00-0.00643900E+00 0.00006075E+00    3
-7.89000000E-08 3.44800000E-11-4.05440000E+04-6.77900000E+00                   4
CH3OCOO                 C   2H   3O   3    0G   200.000  6000.000              1
-1.10100000E+02 1.02600000E+00-0.00318400E+00 0.00004234E-01-2.01900000E-09    2
-3.51210000E+04 4.69000000E+02-1.10100000E+02 1.02600000E+00-0.00318400E+00    3
 0.00004234E-01-2.01900000E-09-3.51210000E+04 4.69000000E+02                   4
CH3OCOOO                C   2H   3O   4    0G   200.000  6000.000              1
 3.81600000E+00 0.02864000E+00 0.00002059E-01-4.01700000E-08 2.86600000E-11    2
-3.61170000E+04 1.30700000E+01 3.81600000E+00 0.02864000E+00 0.00002059E-01    3
-4.01700000E-08 2.86600000E-11-3.61170000E+04 1.30700000E+01                   4
OOCH2OCHO               C   2H   3O   4    0G   200.000  6000.000              1 
 6.14500000E+00 0.02483000E+00-0.00001695E+00 1.30200000E-08-7.01600000E-12    2
-3.25520000E+04 2.34200000E+00 6.14500000E+00 0.02483000E+00-0.00001695E+00    3
 1.30200000E-08-7.01600000E-12-3.25520000E+04 2.34200000E+00                   4
HOOCH2OCO               C   2H   3O   4    0G   200.000  6000.000              1 
 6.14500000E+00 0.02483000E+00-0.00001695E+00 1.30200000E-08-7.01600000E-12    2
-3.25520000E+04 2.34200000E+00 6.14500000E+00 0.02483000E+00-0.00001695E+00    3
 1.30200000E-08-7.01600000E-12-3.25520000E+04 2.34200000E+00                   4
CH2OCOOOH               C   2H   3O   4    0G   200.000  6000.000              1
 3.35000000E+00 0.03687000E+00-0.00003217E+00 1.23600000E-08-3.00700000E-13    2
-3.76210000E+04 1.64400000E+01 3.35000000E+00 0.03687000E+00-0.00003217E+00    3
 1.23600000E-08-3.00700000E-13-3.76210000E+04 1.64400000E+01                   4
OCH2O2H                 C   1H   3O   3    0G   200.000  6000.000              1
 2.84600000E+00 0.03465000E+00-0.00007008E+00 9.11100000E-08-4.56000000E-11    2
-1.33590000E+04 1.28000000E+01 2.84600000E+00 0.03465000E+00-0.00007008E+00    3
 9.11100000E-08-4.56000000E-11-1.33590000E+04 1.28000000E+01                   4
OCH2OCO dummy           C   2H   2O   3    0G   200.000  6000.000              1
 2.84600000E+00 0.03465000E+00-0.00007008E+00 9.11100000E-08-4.56000000E-11    2
-1.33590000E+04 1.28000000E+01 2.84600000E+00 0.03465000E+00-0.00007008E+00    3
 9.11100000E-08-4.56000000E-11-1.33590000E+04 1.28000000E+01                   4
OOCH2OCOOOH             C   2H   3O   6    0G   200.000  6000.000              1
 2.45700000E+00 0.07077000E+00-0.00011600E+00 1.15500000E-07-4.85100000E-11    2
-5.02380000E+04 2.00100000E+01 2.45700000E+00 0.07077000E+00-0.00011600E+00    3
 1.15500000E-07-4.85100000E-11-5.02380000E+04 2.00100000E+01                   4
HOOCH2OCOOO             C   2H   3O   6    0G   200.000  6000.000              1
 2.45700000E+00 0.07077000E+00-0.00011600E+00 1.15500000E-07-4.85100000E-11    2
-5.02380000E+04 2.00100000E+01 2.45700000E+00 0.07077000E+00-0.00011600E+00    3
 1.15500000E-07-4.85100000E-11-5.02380000E+04 2.00100000E+01                   4
OCHOCOOOH dummy         C   2H   2O   5    0G   200.000  6000.000              1
 2.45700000E+00 0.07077000E+00-0.00011600E+00 1.15500000E-07-4.85100000E-11    2
-5.02380000E+04 2.00100000E+01 2.45700000E+00 0.07077000E+00-0.00011600E+00    3
 1.15500000E-07-4.85100000E-11-5.02380000E+04 2.00100000E+01                   4
CH2OOH                  C   1H   3O   2    0G   200.00   2500.00  1000.006     1 !H298 = 15.79 kcal/mol [JAN/ROS04]
 6.98746029E+00 9.00484259E-03-3.24366912E-06 5.24324826E-10-3.13587080E-14    2 !S298 = 65.89 cal/mol/K [JAN/ROS04]
 5.01257769E+03-1.02619220E+01 5.83126679E+00-3.51771199E-03 4.54550577E-05    3 !Cp(T) scaled Cp[CH3OO](T) to Cp298 = 14.89 cal/mol/K [JAN/ROS04]
-5.66903320E-08 2.21633070E-11 6.06187060E+03-5.79143222E-01                   4 !
CH3OCH2OCH3             C   3H   8O   2    0G   200.000  6000.000              1
 8.95642008E+00 2.30964860E-02-8.31918887E-06 1.33721431E-09-7.96344608E-14    2
-4.60512444E+04-1.76089627E+01 6.78227799E+00 7.94775082E-03 5.06843864E-05    3
-6.50264081E-08 2.46032899E-11-4.43162724E+04-9.93097382E-01-4.16099797E+04    4
CH3OCHOCH3              C   3H   7O   2    0G   200.000  6000.000              1
-1.04300000E+01 0.14980000E+00-0.00037360E+00 4.62900000E-07-2.10100000E-10    2
-1.89130000E+04 7.40500000E+01-1.04300000E+01 0.14980000E+00-0.00037360E+00    3
 4.62900000E-07-2.10100000E-10-1.89130000E+04 7.40500000E+01                   4
CH3OCH2OCH2             C   3H   7O   2    0G   200.000  6000.000              1
-2.78400000E+00 0.08432000E+00-0.00016320E+00 1.80300000E-07-7.56700000E-11    2
-1.83150000E+04 4.19400000E+01-2.78400000E+00 0.08432000E+00-0.00016320E+00    3
 1.80300000E-07-7.56700000E-11-1.83150000E+04 4.19400000E+01                   4
CH3OCH2OCH3             C   3H   8O   2    0G   200.000  6000.000              1
 8.95642008E+00 2.30964860E-02-8.31918887E-06 1.33721431E-09-7.96344608E-14    2
-4.60512444E+04-1.76089627E+01 6.78227799E+00 7.94775082E-03 5.06843864E-05    3
-6.50264081E-08 2.46032899E-11-4.43162724E+04-9.93097382E-01-4.16099797E+04    4
HCOH  CH**-OH Bi  T 9/09C   1H   2O   1    0G   200.000  6000.000              1
 3.65237205E+00 5.55807060E-03-1.97617181E-06 3.16823378E-10-1.88747598E-14    2
 1.35536156E+04 4.22140840E+00 4.65733258E+00-9.53742306E-03 4.04679152E-05    3
-4.45317569E-08 1.64761516E-11 1.38615127E+04 1.97860732E+00 1.51034947E+04    4

END
