# Supplementary material for: Experimental and Modeling Evaluation of Dimethoxymethane as an Additive for High-Pressure Acetylene Oxidation
Source: J Phys Chem A. 2022 Sep 1;126(36):6253–63. doi: 10.1021/acs.jpca.2c03130 (PMC9483988; doi:10.1021/acs.jpca.2c03130)
Supplement: Supplementary file 3 — jp2c03130_si_003.xlsx [file jp2c03130_si_003.xlsx]

## Sheet: Hoja1
	Experimental and Modeling Evaluation of Dimethoxymethane as an Additive for High-Pressure Acetylene Oxidation Lorena Marrodán, Ángela Millera, Rafael Bilbao, María U. Alzueta* Aragón Institute of Engineering Research (I3A). Department of Chemical and Environmental Engineering. University of Zaragoza. R+D building. Río Ebro Campus. 50018 Zaragoza. Spain *uxue@unizar.es
	20bar_70DMM_L07												20bar_70DMM_L1											20bar_70DMM_L20
	T (K)	DMM	C2H2	CO	CO2	MeOH	MF	CH4	H2	DMM/DMM0	CO+CO2		T (K)	DMM	C2H2	CO	CO2	MeOH	MF	DMM/DMM0	CO+CO2			T (K)	DMM	C2H2	CO	CO2	MeOH	MF	DMM/DMM0	CO+CO2
	473	68	723	0	0	0	0	0	0	0.95775	0		473	61	735	0	0	0	0	1	0			473	74.582	751.023	0	0	0	0	1.00786	0
	498	70	720	0	0	0	0	0	0	0.98592	0		523	61	731	0	0	0	0	1	0			523	72.7767	757.633	0	0	0	0	0.98347	0
	523	71	718	0	0	0	0	0	0	1	0		548	60	734	0	0	0	0	0.98361	0			548	70.182	752.912	0	0	0	0	0.94841	0
	548	69	717	0	0	0	0	0	0	0.97183	0		573	59	735	0	0	0	0	0.96721	0			573	71.6483	745.672	0	0	0	0	0.96822	0
	573	68	721	0	0	0	0	0	0	0.95775	0		598	60	734	0	0	0	0	0.98361	0			598	70.4637	755.43	0	0	0	0	0.95221	0
	598	68	721	0	0	0	0	0	0	0.95775	0		623	58	728	0	0	0	0	0.95082	0			623	71.5057	741.894	0	0	0	0	0.96629	0
	623	67	722	0	0	0	0	0	0	0.94366	0		648	58	723	0	0	0	0	0.95082	0			648	69.1097	753.226	0	0	0	0	0.93391	0
	648	67	716	0	0	0	0	0	0	0.94366	0		673	58	713	0	0	0	0	0.95082	0			673	70.2947	754.8	0	0	0	7	0.94993	0
	673	65	714	0	0	0	0	0	0	0.91549	0		698	55	719	0	0	11	0	0.90164	0			698	68.1507	763.614	0	0	5.42333	8.536	0.92095	0
	698	65	717	0	0	9	0	0	0	0.91549	0		723	54	703	0	0	24	0	0.88525	0			723	64.1453	748.505	0	12.546	13.703	14.2717	0.86683	12.546
	723	63	718	0	0	23	0	0	0	0.88732	0		748	26	578	0	249	41	3	0.42623	249			748	44.6813	674.221	0	33.702	51.094	24.3103	0.6038	33.702
	748	27	558	0	158	46	0	0	0	0.38028	158		773	7	451	258	276	53	13	0.11475	534			773	8.124	419.263	618.279	107.503	75.3567	32.9143	0.10978	725.782
	773	0	360	366	289	69	12	0	0	0	655		798	0	89	866	423	24	5	0	1289			798	7.28433	67.5627	1215.04	324.969	35.8133	21.7153	0.09844	1540.01
	798	0	34	944	395	29	8	0	49	0	1339		823	0	23	911	521	0	0	0	1432			823	5.47233	15.7383	1262.85	457.319	17.1267	13.589	0.07395	1720.17
	823	0	0	1005	469	13	6	0	64	0	1474		848	0	0	972	565	0	0	0	1537			873	0	0	887.097	645.892	0	0	0	1532.99
	848	0	0	1019	520	0	0	0	69	0	1539		873	0	0	901	648	0	0	0	1549			923	0	0	752.688	880.197	0	0	0	1632.88
	873	0	0	1009	547	0	0	0	72	0	1556		898	0	0	868	641	0	0	0	1509			973	0	0	682.729	1007.87	0	0	0	1690.6
	923	0	0	977	605	0	0	0	65	0	1582		923	0	0	915	682	0	0	0	1597			1073	0	0	279.57	1409.35	0	0	0	1688.92
	973	0	0	967	665	0	0	0	54	0	1632		973	0	0	765	760	0	0	0	1525
	1023	0	0	878	738	0	0	0	41	0	1616		1023	0	0	578	932	0	0	0	1510
	1073	0	0	746	881	0	0	0	32	0	1627		1073	0	0	432	1175	0	0	0	1607
	20bar_280DMM_L07												20bar_280DMM_L1											20bar_280DMM_L20
	T (K)	DMM	C2H2	CO	CO2	MeOH	MF	CH4	H2	DMM/DMM0	CO+CO2		T (K)	DMM	C2H2	CO	CO2	MeOH	MF	CH4	DMM/DMM0	CO+CO2		T (K)	DMM	C2H2	CO	CO2	MeOH	MF	DMM/DMM0	CO+CO2
	498	280	712	0	0	0	0	0	0	1	0		473	271	756	0	0	0	0	0	1	0		473	284.337	757.633	0	0	0	0	1.00119	0
	523	280	712	0	0	0	0	0	0	1	0		523	271	748	0	0	0	0	0	1	0		573	280.84	734.97	0	0	25.404	9.83333	0.98887	0
	548	277	719	0	0	0	0	0	0	0.98929	0		548	270	747	0	0	0	0	0	0.99631	0		623	272	705.697	0	30.504	164.986	31.6847	0.95775	30.504
	573	276	710	0	0	0	0	0	0	0.98571	0		573	272	749	0	0	0	0	0	1.00369	0		648	252	707.9	0	28.782	170.98	32.2313	0.88732	28.782
	598	274	710	0	0	0	0	0	0	0.97857	0		598	270	740	0	0	0	0	0	0.99631	0		673	213.93	708.845	0	28.5343	166.698	41.1087	0.75327	28.5343
	623	272	709	0	0	0	0	0	0	0.97143	0		623	265	739	0	0	0	0	0	0.97786	0		723	150.406	634.246	0	48.2163	201.808	68.7653	0.5296	48.2163
	648	272	707	0	0	0	0	0	0	0.97143	0		648	262	733	0	0	0	0	0	0.96679	0		748	57.3187	576.015	500.337	75.5237	289.153	118.685	0.20183	575.861
	673	270	706	0	0	0	0	0	0	0.96429	0		673	254	722	0	0	0	0	0	0.93727	0		773	13.314	182.124	978.492	232.227	255.756	116.088	0.04688	1210.72
	698	240	700	169	0	67	0	0	0	0.85714	169		698	244	710	0	322	61	0	0	0.90037	322		823	14.0477	22.0333	1451.61	690.029	128.218	38.3773	0.04946	2141.64
	723	219	564	216	213	100	11	0	0	0.78214	429		723	168	694	127	335	93	16	0	0.61993	462		873	5.303	9.758	1177.93	1145.39	22.55	16.389	0.01867	2323.32
	748	55	517	315	232	185	30	0	0	0.19643	547		748	116	531	250	348	144	41	0	0.42804	598		923	6.322	8.813	973.118	1355.23	27.6877	13.111	0.02226	2328.35
	773	0	297	852	286	215	71	59	0	0	1138		773	8	332	663	414	184	84	0	0.02952	1077		973	4.11833	0	1016.13	1418.2	0	10.8593	0.0145	2434.33
	798	0	31	1479	450	50	41	67	83	0	1929		798	0	96	1183	510	73	49	45	0	1693		1073	3.44133	0	314.014	2031.54	0	9.14867	0.01212	2345.56
	823	0	0	1460	514	22	26	76	102	0	1974		823	0	19	1371	612	33	22	38	0	1983
	848	0	0	1446	567	9.5	19	77	110	0	2013		848	0	0	1302	759	4	0	0	0	2061
	873	0	0	1432	643	0	0	67	105	0	2075		873	0	0	1249	834	0	0	0	0	2083
	923	0	0	1296	762	0	0	64	95	0	2058		923	0	0	1113	999	0	0	0	0	2112
	973	0	0	1244	872	0	0	49	0	0	2116		973	0	0	991	1149	0	0	0	0	2140
	1023	0	0	1099	979	0	0	15	0	0	2078		1023	0	0	779	1442	0	0	0	0	2221
	1073	0	0	1031	1139	0	0	0	0	0	2170		1073	0	0	366	1860	0	0	0	0	2226
	40bar_70DMM_L07												40bar_70DMM_L1											40bar_70DMM_L20
	T (K)	DMM	C2H2	CO	CO2	MeOH	MF	H2	CH4	DMM/DMM0	CO+CO2		T (K)	DMM	C2H2	CO	CO2	MeOH	MF	DMM/DMM0	CO+CO2			T (K)	DMM	C2H2	CO	CO2	MeOH	MF	DMM/DMM0	CO+CO2
	573	67	708	0	0	0	0	0	0	0.95714	0		573	70	690	0	0	0	0	1	0			473	75.0337	815.864	0	0	0	0	1.00045	0
	623	69	710	0	0	0	0	0	0	0.98571	0		623	69	690	0	0	0	0	0.98571	0			573	67.643	839.471	0	0	0	0	0.90191	0
	648	69	709	0	0	0	0	0	0	0.98571	0		648	69	690	0	0	0	0	0.98571	0			623	68.7147	821.215	0	0	0	3	0.9162	0
	673	65	708	0	0	6	1	0	0	0.92857	0		673	64	690	0	0	0	3	0.91429	0			673	63.13	797.923	0	14.022	45.1	11.0723	0.84173	14.022
	698	58	686	0	0	12	4	0	0	0.82857	0		698	50	677	0	0	23	7	0.71429	0			698	54.8933	772.427	0	22.632	50.9515	13.6573	0.73191	22.632
	723	2	471	219	33	55	27	0	0	0.02857	252		723	15	458	238	40	60	33	0.21429	278			723	32.845	723.324	0	51.1683	60.987	22.0567	0.43793	51.1683
	748	0	0	909	279	9	16	0	0	0	1188		748	0	54	742	365	0	17	0	1107			748	13.5963	227.101	930.108	243.173	97.05	30.0463	0.18128	1173.28
	773	0	0	934	1034	0	8	36	0	0	1285		773	0	0	819	580	0	7	0	1399			773	7.89833	41.8633	1172.04	463.223	50.975	13	0.10531	1635.27
	798	0	0	979	1079	0	6	42	0	0	1335		798	0	0	742	654	0	0	0	1396			823	4.51333	0	1005.38	765.314	44.8143	6	0.06018	1770.69
	823	0	0	1000	1100	0	0	45	0	0	1385		823	0	0	708	704	0	0	0	1412			873	1.805	0	763.441	861.501	17.4853	2	0.02407	1624.94
	848	0	0	838	938	0	0	36	0	0	1256		848	0	0	709	707	0	0	0	1416			973	0.39467	0	532.258	1265.68	4.56733	0	0.00526	1797.94
	873	0	0	979	1079	0	0	46	0	0	1390		873	0	0	632	729	0	0	0	1361			1073	1.692	0	213.693	1536.78	0	0	0.02256	1750.47
	923	0	0	975	1075	0	0	45	0	0	1426		923	0	0	634	795	0	0	0	1429
	973	0	0	938	1038	0	0	46	0	0	1398		973	0	0	609	881	0	0	0	1490
	1023	0	0	888	988	0	0	46	0	0	1393		1023	0	0	446	1054	0	0	0	1500
	1073	0	0	842	942	0	0	55	0	0	1424		1073	0	0	163	1413	0	0	0	1576
	40bar_280DMM_L07												40bar_280DMM_L1											40bar_280DMM_L20
	T (K)	DMM	C2H2	CO	CO2	MeOH	MF	H2	CH4	DMM/DMM0	CO+CO2		T (K)	DMM	C2H2	CO	CO2	MeOH	MF	DMM/DMM0	CO+CO2			T (K)	DMM	C2H2	CO	CO2	MeOH	MF	DMM/DMM0	CO+CO2
	573	304	758	0	0	0	0	0	0	1	0		373	267	772	0	0	0	0	1	0			423	275	740	0	0	0	0	1	0
	623	285	738	0	0	15	8	0	0	0.9375	0		423	267	772	0	0	0	0	1	0			473	275.762	737.803	0	0	0	0	1.00277	0
	648	261	748	0	0	37	18	0	0	0.85855	0		473	267	772	0	0	0	0	1	0			573	55.965	626.062	0	79.951	389.628	92.119	0.203509	79.951
	673	165	657	96	4	158	55	0	0	0.54276	100		523	251	772	0	0	0	0	0.94007	0			623	22.5133	591.124	252.688	105.781	501.807	97.2003	0.0818667	358.469
	698	65	590	175	23	250	95	0	0	0.21382	198		548	244	772	0	0	68	0	0.91386	0			648	19.5767	579.478	344.086	108.487	512.654	95.0557	0.0711879	452.573
	723	0	189	796	164	128	140	17	33	0	960		573	244	772	0	0	62	0	0.91386	0			673	20.4227	583.569	362.904	126.708	530.944	89.5933	0.0742643	489.611
	748	0	0	1204	482	0	62	45	67	0	1686		598	241	772	0	0	67	0	0.90262	0			698	14.6683	556.815	403.226	132.35	516.079	90.139	0.0533394	535.576
	773	0	0	1229	582	0	33	64	75	0	1811		623	232	766	0	0	71	0	0.86891	0			723	11.114	446.266	645.161	190.652	492.388	99.3577	0.0404145	835.813
	798	0	0	1250	589	0	23	71	78	0	1839		648	211	757	0	0	96	28	0.79026	0			773	6.375	34.309	1437.63	683.328	398.762	65.146	0.0231818	2120.96
	823	0	0	1296	625	0	0	78	67	0	1921		673	171	722	0	9	121	52	0.64045	9			823	7.84167	0	1188.17	1070.36	268.315	41.9967	0.0285152	2258.53
	848	0	0	1292	643	0	0	77	69	0	1935		698	92	668	0	58	164	70	0.34457	58			873	4.28733	0	876.344	1248.71	170.694	30.7973	0.0155903	2125.05
	873	0	0	1284	650	0	0	80	62	0	1934		723	6	491	526	72	224	134	0.02247	598			973	2.14367	0	548.387	1667.16	93.909	24.6567	0.00779516	2215.55
	923	0	0	1233	684	0	0	87	56	0	1917		748	7	174	1178	286	236	121	0.02622	1464			1073	2.08733	0	333.333	1924.9	91.3413	25.471	0.00759029	2258.23
	973	0	0	1233	719	0	0	92	22	0	1952		773	0	33	1268	660	164	55	0	1928
	1023	0	0	1188	711	0	0	105	0	0	1899		798	0	0	1211	830	100	43	0	2041
	1073	0	0	1110	764	0	0	112	0	0	1874		823	0	0	1183	921	55	17	0	2104
													848	0	0	1127	1021	41	11	0	2148
													873	0	0	930	1146	26	0	0	2076
													898	0	0	775	1466	19	0	0	2241
													923	0	0	676	1584	7	0	0	2260
													973	0	0	507	1784	0	0	0	2291
													1023	0	0	366	1995	0	0	0	2361
													1073	0	0	0	2280	0	0	0	2280
	60bar_70DMM_L07												60bar_70DMM_L1											60bar_70DMM_L20
	T (K)	DMM	C2H2	CO	CO2	MeOH	MF	H2	CH4	DMM/DMM0	CO+CO2		T (K)	DMM	C2H2	CO	CO2	MeOH	MF	DMM/DMM0	CO+CO2			T (K)	DMM	C2H2	CO	CO2	MeOH	MF	DMM/DMM0	CO+CO2
	573	72	871	771	0	0	0	0	0	1	0		573	63	754	0	0	0	0	0.95455	0			473	73	760.466	0	0	0	8.042	1	0
	623	72	867	767	0	0	0	0	0	1	0		598	63	749	0	0	0	0	0.95455	0			523	69.0203	775.574	0	0	0	8.05467	0.94548	0
	648	70	848	748	0	0	0	0	0	0.97222	0		623	63	743	0	0	11	5	0.95455	0			573	69.3354	760.466	0	0	0	11.2693	0.9498	0
	673	62	842	742	0	14	4	0	0	0.86111	0		648	63	743	0	0	12	27	0.95455	0			623	64.2017	741.895	0	11.562	34.7993	15.706	0.87947	11.562
	698	3	648	548	217	62	30	0	0	0.04167	249		673	49	718	0	0	26	25	0.74242	0			648	55.8523	716.714	0	28.536	54.5187	17.5497	0.7651	28.536
	723	0	93	93	863	32	24	8	0	0	1138		698	3	563	171	27	65	9	0.04545	198			673	47.7847	688.385	0	39.114	55.9437	26.154	0.65458	39.114
	748	0	0	0	959	0	13	44	0	0	1333		723	0	35	850	283	19	0	0	1133			698	17.884	642.745	64.516	78.229	69.933	30.5647	0.24499	142.745
	773	0	0	0	964	0	9	51	39	0	1353		748	0	0	838	627	0	0	0	1465			723	7.616	287.693	709.657	229.773	99.619	35.3723	0.10433	939.43
	798	0	0	0	1025	0	6	60	0	0	1394		773	0	0	719	795	0	0	0	1514			748	3.159	42.9003	967.742	520.787	96.85	28.4077	0.04327	1488.53
	823	0	0	0	1067	0	0	67	0	0	1439		798	0	0	667	873	0	0	0	1540			773	4.23133	0.62967	1093.55	666.667	80.78	27.9293	0.05796	1760.21
	873	0	0	0	1021	0	0	67	0	0	1403		823	0	0	642	910	0	0	0	1552			823	2.93333	0	779.57	921.033	67.2553	26.219	0.04018	1700.6
	923	0	0	0	1058	0	0	73	0	0	1454		873	0	0	538	955	0	0	0	1493			873	2.144	0	517.413	991.636	53.3777	22.33	0.02937	1509.05
	973	0	0	0	1042	0	0	82	0	0	1427		923	0	0	567	1005	0	0	0	1572			973	2.00767	0	248.98	1531.19	25.0483	23.351	0.0275	1780.17
	1023	0	0	0	1088	0	0	0	0	0	1490		973	0	0	488	1081	0	0	0	1569			1073	1.91533	0	0	1608.11	6.84667	22.0893	0.02624	1608.11
	1073	0	0	0	1017	0	0	0	0	0	1401		1023	0	0	350	1270	0	0	0	1620
													1073	0	0	96	1576	0	0	0	1672
	60bar_280DMM_L07												60bar_280DMM_L1											60bar_280DMM_L20
	T (K)	DMM	C2H2	CO	CO2	MeOH	MF	H2	CH4	DMM/DMM0	CO+CO2		T (K)	DMM	C2H2	CO	CO2	MeOH	MF	DMM/DMM0	CO+CO2			T (K)	DMM	C2H2	CO	CO2	MeOH	MF	DMM/DMM0	CO+CO2
	573	284	740	0	0	0	0	0	0	1	0		523	291	759	0	0	0	0	1	0			523	285.127	678.628	0	0	0	14.3403	1.00045	0
	623	240	724	0	0	52	18	0	0	0.84507	0		573	270	751	0	0	32	7	0.92784	0			573	125.526	595.845	0	78.475	71.3503	78.462	0.44044	78.475
	648	183	683	54	10	126	43	0	0	0.64437	64		598	194	712	0	16	138	40	0.66667	16			598	41.917	563.425	258.063	115.13	272.312	118.956	0.14708	373.193
	673	36	573	184	24	281	109	0	19	0.12676	208		623	129	690	105	22	223	63	0.4433	127			623	25.8387	530.06	359.441	141.697	372.502	117.317	0.09066	501.138
	698	0	206	763	157	122	151	0	32	0	920		648	78	651	125	34	282	84	0.26804	159			648	19.238	508.341	370.968	159.41	412.178	126.194	0.0675	530.378
	723	0	0	1150	556	63	75	27	44	0	1706		673	12	551	254	52	336	121	0.04124	306			673	14.217	499.213	419.355	173.432	421.883	121.483	0.04988	592.787
	748	0	0	1134	655	13	41	51	50	0	1789		698	3	219	713	208	192	149	0.01031	921			723	9.083	248.033	1048.39	353.014	424.737	103.592	0.03187	1401.4
	773	0	0	1204	664	3	29	61	35	0	1868		723	0	25	1050	737	76	75	0	1787			773	6.14933	0	1265.69	363.938	363.938	63.0307	0.02158	1629.63
	798	0	0	1242	671	0	26	68	48	0	1913		748	0	0	867	1072	20	31	0	1939			823	5.92367	0	962.366	1306.27	278.02	54.4247	0.02078	2268.64
	823	0	0	1263	627	0	18	76	64	0	1890		773	0	0	763	1257	0	14	0	2020			873	9.119	0	618.279	1370.23	184.681	50.874	0.032	1988.51
	848	0	0	1230	667	0	15	79	35	0	1897		798	0	0	738	1370	0	0	0	2108			973	4.802	0	231.183	1921.28	147.002	47.7327	0.01685	2152.46
	873	0	0	1213	676	0	11	83	43	0	1889		823	0	0	650	1439	0	0	0	2089			1073	2.595	0	0	2099.58	133.872	40.2897	0.00911	2099.58
	898	0	0	1250	648	0	0	84	56	0	1898		873	0	0	608	1529	0	0	0	2137
	923	0	0	1258	644	0	0	95	43	0	1902		923	0	0	563	1618	0	0	0	2181
	973	0	0	1267	661	0	0	105	50	0	1928		973	0	0	525	1744	0	0	0	2269
	1023	0	0	1225	655	0	0	113	50	0	1880		1023	0	0	275	1996	0	0	0	2271
	1073	0	0	1213	665	0	0	126	41	0	1878		1073	0	0	79	2295	0	0	0	2374
